# Supplementary material for: Willingness to pay for improvements in rural sanitation: Evidence from a cross-sectional survey of three rural counties in Kenya
Source: PLoS One. 2021 May 3;16(5):e0248223. doi: 10.1371/journal.pone.0248223 (PMC8092787; doi:10.1371/journal.pone.0248223)
Supplement: S1 Dataset — (CSV) [file pone.0248223.s002.csv]

Interview_date_	QUESTIONNAIRE_NUMBER	Safi	County	Subcounty	Ward	Village	Q2_HH_Gender	Q3_HH_Status	Q4_Age_HH	Q4_HH_AgeCat	Q5_HH_Respondent	Q6_HH_RelshipToHH	Q6_HH_Other	Q7_HH_NumberPeople	Q7_HH_NumberPeopl	Q7_HH_LessThan5	Q7_HH_Name1	Q7_HH_RelnWihthHH1	Q7_HH_Age1	Q7_HH_Gender1	Q7_HH_Name2	Q7_HH_RelnWihthHH2	Q7_HH_Age2	Q7_HH_Gender2	Q7_HH_Name3	Q7_HH_RelnWihthHH3	Q7_HH_Age3	Q7_HH_Gender3	Q7_HH_Name4	Q7_HH_RelnWihthHH4	Q7_HH_Age4	Q7_HH_Gender4	Q7_HH_RelnWihthHH5	Q7_HH_Age5	Q7_HH_Gender5	Q7_HH_RelnWihthHH6	Q7_HH_Age6	Q7_HH_Gender6	Q7_HH_RelnWihthHH7	Q7_HH_Age7	Q7_HH_Gender7	Q7_HH_Name8	Q7_HH_RelnWihthHH8	Q7_HH_Age8	Q7_HH_Gender8	Q7_HH_Name9	Q7_HH_RelnWihthHH9	Q7_HH_Age9	Q7_HH_Gender9
9/16/2019	2	2	Siaya	Bondo	West Yimbo	Ururi Upper	Male	Married	68	60-74	Yes			1	1-May	No																	1	59	Female
9/16/2019	3	2	Siaya	Bondo	West Yimbo	Ururi Upper	Female	Widow/Widower	65	60-74	Yes			2	1-May	No																	2	43	Male	Daughter/Son	37	Female
9/16/2019	4	2	Siaya	Bondo	West Yimbo	Ururi Upper	Male	Married	56	45-59	Yes			8	6-Oct	No																	1	40	Female	Daughter/Son	17	Male	Daughter/Son	14	Female	Tracyberly Odundo	2	8	Female	Christian Edward Odundo	Daughter/Son	7	Male
9/16/2019	5	2	Siaya	Bondo	West Yimbo	Nyangera Lower	Female	Widow/Widower	57	45-59	Yes			4	1-May	No																	2	15	Female	Son-/Daughter-in-Law	11	Male	Daughter/Son	11	Female	Simon Otieno	4	7	Male
9/16/2019	6	2	Siaya	Bondo	West Yimbo	Nyangera Lower	Male	Married	39	30-44	Yes			8	6-Oct	Yes	Douphy Dorice	Daughter/Son	2	Female						Other							1	34	Female	Daughter/Son	17	Female	Daughter/Son	15	Male	Livingston mushindi	2	12	Male	Nehema Ability	Daughter/Son	9	Female
9/16/2019	7	2	Siaya	Bondo	West Yimbo	Nyangera Lower	Male	Widow/Widower	57	45-59	Yes			5	1-May	Yes	Jayden obayo	Other	2	Male	Emmanuel omondi	Other	4	Male									2	21	Female	Daughter/Son	18	Male	Other	35	Female
9/16/2019	8	2	Siaya	Bondo	West Yimbo	Nyangera Lower	Female	Married	46	45-59	No	Wife		6	6-Oct	Yes	Aliceanne Abiero	Daughter/Son	1	Female													5	46	Male	Daughter/Son	13	Female	Daughter/Son	10	Male	Elmerd Omondi	2	9	Male	Grace Tina	Daughter/Son	7	Female
9/16/2019	9	2	Siaya	Bondo	West Yimbo	Masiwo	Female	Married	68	60-74	No	Wife		7	6-Oct	Yes	Joyhope Juma	Daughter/Son	4	Female						Daughter/Son							5	68	Male	Daughter/Son	16	Male	Daughter/Son	10	Male	Migel Ochieng	5	10	Male	Emmanuel Omondi	Other	7	Male
9/16/2019	10	2	Siaya	Bondo	West Yimbo	Masiwo	Female	Married	62	60-74	No	Wife		3	1-May	No																	5	62	Male	Daughter/Son	17	Male	Daughter/Son	16	Female
9/17/2019	11	2	Siaya	Bondo	West Yimbo	Masiwo	Female	Married	33	30-44	No	Wife		4	1-May	Yes	Joy Ahadi	Daughter/Son	2	Female	Shantel Amani	Daughter/Son	5	Female									2	10	Male	Other	33	Male
9/17/2019	12	2	Siaya	Bondo	West Yimbo	Masiwo	Male	Married	42	30-44	Yes			5	1-May	No																	1	35	Female	Daughter/Son	15	Male	Daughter/Son	12	Female	Teddy Odhiambo	2	8	Male	Engel Otieno	Son-/Daughter-in-Law	8	Male
9/17/2019	13	2	Siaya	Bondo	West Yimbo	Uhua	Female	Widow/Widower	48	45-59	Yes			2	1-May	No																	2	16	Male	Daughter/Son	17	Male
9/17/2019	14	2	Siaya	Bondo	West Yimbo	Uhua	Female	Married	54	45-59	No	Wife		4	1-May	No																	5	54	Male	Daughter/Son	18	Female	Daughter/Son	12	Female	Eliud Otieno	2	11	Male
9/17/2019	15	2	Siaya	Bondo	West Yimbo	Uhua	Female	Widow/Widower	67	60-74	Yes			3	1-May	Yes	Tanya Amadi	Other	4	Female	Samuel Odhiambo	Other	4	Male		Other							4	22	Female
9/17/2019	16	2	Siaya	Bondo	West Yimbo	Uhua	Female	Married	40	30-44	No	Wife		3	1-May	No																	5	40	Male	Daughter/Son	12	Female
9/17/2019	16	2	Siaya	Bondo	West Yimbo	Kodero	Male	Married	42	30-44	Yes			3	1-May	No																	1	34	Female	Daughter/Son	17	Male
9/17/2019	17	2	Siaya	Bondo	West Yimbo	Kodero	Female	Married	50	45-59	No	Wife		6	6-Oct	No																	5	50	Male	Daughter/Son	24	Male	Daughter/Son	19	Male	Nahumi amusa	2	15	Female	Elijah Otieno	Daughter/Son	12	Male
9/17/2019	19	2	Siaya	Bondo	West Yimbo	Kodero	Male	Married	27	15-29	No	Daughter/Son		4	1-May	No																	5	54	Female	Other	25	Male	Son-/Daughter-in-Law	23	Female
9/17/2019	19	2	Siaya	Bondo	West Yimbo	Kodero	Female	Widow/Widower	38	30-44	Yes			7	6-Oct	No																	2	19	Male	Daughter/Son	18	Female	Daughter/Son	11	Female	Barack Otieno	2	8	Male	Brenda Aluoch	Daughter/Son	22	Female
9/18/2019	1	2	Kakamega	Likuyani	Sango	Makutano	Female	Married	33	30-44	Yes			4	1-May	No																	1	33	Female	Daughter/Son	17	Male	Daughter/Son	14	Male	Daniel Chane	2	10	Male
9/18/2019	2	2	Kakamega	Likuyani	Sango	Makutano	Male	Married	43	30-44	Yes			2	1-May	No																	5	44	Male	Wife	33	Female
9/18/2019	64	2	Kakamega	Likuyani	Sinoko	Lower Nzoia	Male	Married	57	45-59	Yes			6	6-Oct	No																	1	40	Female	Daughter/Son	23	Female	Daughter/Son	21	Male	Agnes Auma	2	17	Female	Sheila Alaka	Daughter/Son	15	Female
9/18/2019	21	2	Siaya	Bondo	Central Sakwa	Vuyika	Female	Widow/Widower	60	60-74	Yes			6	6-Oct	No																	3	13	Male	Grand parent	12	Male	Grand parent	10	Male	Stanley Ochieng	3	10	Male	George Omondi	Grand parent	7	Male
9/18/2019	3	2	Kakamega	Likuyani	Sango	Makutano	Male	Married	40	30-44	Yes			3	1-May	No																	1	37	Female	Daughter/Son	7	Male
9/18/2019	22	2	Siaya	Bondo	Central Sakwa	Nango B	Female	Married	50	45-59	No	Wife		7	6-Oct	Yes	Wayne Herenesty	Grand parent	3	Male	Elmelda Otieno	Grand parent	4	Male	Brighton Omondi	Grand parent	5	Male		Other			5	66	Male	Daughter/Son	24	Female	Daughter/Son	45	Male
9/18/2019	65	2	Kakamega	Likuyani	Sinoko	Lower Nzoia	Female	Married	53	45-59	No	Wife		3	1-May	Yes	Liam Kadel	Grand parent	2	Male													5	8	Female	Wife	47	Female
9/18/2019	4	2	Kakamega	Likuyani	Sango	Lukusi A	Female	Married	36	30-44	No	Wife		8	6-Oct	No																	3	36	Male	Wife	32	Male	Son-/Daughter-in-Law	16	Female	Ruth Nekesa	4	15	Female	Bramuel Kulecho	Daughter/Son	14	Male
9/18/2019	23	2	Siaya	Bondo	Central Sakwa	Nango B	Female	Married	72	60-74	No	Wife		2	1-May	No																	1	62	Female	Grand parent	7	Male
9/18/2019	66	2	Kakamega	Likuyani	Sinoko	Lower Nzoia	Female	Widow/Widower	50	45-59	Yes			5	1-May	Yes	Peter Simiyu	Grand parent	5	Male	John Sifuma	Grand parent	2	Male									5	50	Female	Daughter/Son	25	Female	Daughter/Son	21	Female
9/18/2019	5	2	Kakamega	Likuyani	Sango	Lukusi A	Female	Married	47	45-59	No	Wife		8	6-Oct	No																	2	18	Female	Daughter/Son	16	Male	Daughter/Son	14	Male	Ruth Mitchel	2	14	Female	Fred Wafula	Daughter/Son	9	Male
9/18/2019	24	2	Siaya	Bondo	Central Sakwa	Nango B	Female	Married	65	60-74	No	Wife		4	1-May	No																	1	47	Female	Daughter/Son	26	Male	Daughter/Son	18	Male
9/18/2019	57	2	Kakamega	Likuyani	Sinoko	Lower Mwiba	Male	Married	55	45-59	Yes			12	11 +	Yes	Dorcas Busolo	Grand parent	4	Female	Alice Ngalia	Grand parent	4	Female	Leah Alaka	Grand parent	1	Female	Sarah Misiko	Grand parent	1	Female	5	59	Male	Other	41	Female	Daughter/Son	30	Male	Nancy	4	28	Female	Thomas Anami	Other	50	Male
9/18/2019	6	2	Kakamega	Likuyani	Sango	Lukusi A	Male	Married	45	45-59	Yes			3	1-May	Yes	Damaris Wanjiru	Daughter/Son	5	Female													1	38	Female
9/18/2019	25	2	Siaya	Bondo	Central Sakwa	Wagongo	Female	Widow/Widower	53	45-59	Yes			4	1-May	Yes	Peres Atieno	Grand parent	3														2	21	Female	Daughter/Son	17	Male
9/18/2019	58	2	Kakamega	Likuyani	Sinoko	Lower Mwiba	Female	Married	59	45-59	No	Wife		3	1-May	No																	1	49	Female	Other	17	Male	Other	59	Male
9/18/2019	7	2	Kakamega	Likuyani	Sango	Lukusi B	Male	Married	59	45-59	Yes			2	1-May	No																	2	19	Male
9/18/2019	26	2	Siaya	Bondo	Central Sakwa	Dago A	Female	Married	54	45-59	No	Wife		7	6-Oct	Yes	Samson Ochieng	Daughter/Son	4														2	22	Male	Daughter/Son	20	Male	Daughter/Son	17	Female	Margaret Atieno	2	15	Male	Daniel Otieno	Daughter/Son	12	Male
9/18/2019	8	2	Kakamega	Likuyani	Sango	Lukusi B	Female	Married	50	45-59	No	Wife		5	1-May	Yes	Clackson Bahati	Daughter/Son	3	Male													2	13	Female	Daughter/Son	12	Female	Wife	46	Female	Hastin Andibha	2	50	Male
9/18/2019	1	2	Kakamega	Likuyani	Sinoko	Lower Mwiba	Female	Married	49	45-59	No	Wife		4	1-May	No																	1	46	Female	Daughter/Son	20	Female	Other	20	Male	Edward Mambili	5	49	Male
9/18/2019	27	2	Siaya	Bondo	Central Alego	Dago A	Female	Married	65	60-74	No	Daughter/Son		8	6-Oct	Yes	Joshua Omondi	Grand parent	2	Male													2	25	Female	Daughter/Son	25	Male	Daughter/Son	22	Male	ANNE Adhiambo	2	20	Female	John Okello	Daughter/Son	16	Male
9/18/2019	9	2	Kakamega	Likuyani	Sango	Lukusi B	Female	Married	28	15-29	No	Wife		4	1-May	Yes	Vivian Nafula	Daughter/Son	3	Female	Abigail	Daughter/Son	3	Female									1	25	Female
9/18/2019	28	2	Siaya	Bondo	Central Sakwa	Dago A	Female	Married	61	60-74	No	Wife		7	6-Oct	No																	2	10	Female	Daughter/Son	13	Male	Daughter/Son	17	Male	Benard Oriwo	2	20	Male	Rose Auma	Wife	50	Female
9/18/2019	10	2	Kakamega	Likuyani	Sango	Matunda Mashambani	Male	Married	29	15-29	Yes			5	1-May	Yes	Ignatius Simiyu Samson	Daughter/Son	0	Male													2	6	Female	Wife	26	Female	Daughter/Son	19	Female
9/18/2019	29	2	Siaya	Bondo	Central Sakwa	Dago A	Male	Married	38	30-44	Yes			7	6-Oct	Yes	Matthews Omondi	Daughter/Son	4	Male	Weldon Otieno	Daughter/Son	2	Male									2	6	Male	Daughter/Son	7	Male	Daughter/Son	9	Male	Christine Atieno	1	34	Female
9/18/2019	59	2	Kakamega	Likuyani	Sinoko	Makutano	Female	Married	68	60-74	No	Wife		11	11 +	Yes	Sandra	Grand parent	4	Female	Reagan	Grand parent	3	Male	Blessing	Grand parent	1	Female					2	45	Female	Wife	63	Female	Other	68	Male
9/18/2019	30	2	Siaya	Bondo	Central Sakwa	Wagongo	Female	Married	70	60-74	No	Wife		5	1-May	Yes	Diphonce Odhiambo	Grand parent	4														1	60	Female	Grand parent	6	Female	Son-/Daughter-in-Law	21	Female	Rose Atieno	3	14	Female
9/18/2019	11	2	Kakamega	Likuyani	Sango	Matunda Mashambani	Female	Married	31	30-44	Yes			2	1-May	No																	2	7	Male
9/18/2019	31	2	Siaya	Bondo	Central Sakwa	Wagongo	Female	Married	44	30-44	No	Wife		8	6-Oct	Yes	George Adhola	Daughter/Son	5	Male													2	22	Male	Daughter/Son	19	Male	Daughter/Son	17	Female	Phoebe Awino	2	14	Female	Mourine Achieng	Daughter/Son	12	Female
9/18/2019	12	2	Kakamega	Likuyani	Sango	Matunda Mashambani	Female	Married	63	60-74	No	Wife		4	1-May	No																	1	53	Male	Daughter/Son	18	Male	Other	6	Female
9/18/2019	32	2	Siaya	Bondo	Central Sakwa	Wagongo	Male	Married	39	30-44	Yes			6	6-Oct	Yes	Christopher Odero	Daughter/Son	3	Male	Dorsil Atieno	Daughter/Son	5	Female	Damaris Adhiambo	Daughter/Son	1	Female					2	11	Male	Daughter/Son	8	Male	Wife	36	Female
9/19/2019	13	2	Kakamega	Likuyani	Sango	Machine	Female	Married	32	30-44	Yes			5	1-May	Yes	Thomas Mukangai	Daughter/Son	4	Male													2	9	Female	Daughter/Son	13	Male	Daughter/Son	16	Male
9/19/2019	14	2	Kakamega	Likuyani	Sango	Machine	Male	Married	57	45-59	Yes			6	6-Oct	No																	2	27	Male	Daughter/Son	17	Male	Daughter/Son	11	Male	Josphat Leti	2	11	Male
9/19/2019	7	2	Kakamega	Likuyani	Sinoko	Sikhendu	Female	Married	45	45-59	No	Wife		8	6-Oct	Yes	Moraa Raphline	Daughter/Son	3	Male													5	45	Male	Wife	41	Female	Daughter/Son	16	Female	Ruth	2	14	Female	Hascar	Daughter/Son	12	Female
9/19/2019	15	2	Kakamega	Likuyani	Sango	Machine	Female	Married	34	30-44	No	Wife		4	1-May	Yes	Kevin Amayi	Daughter/Son	1	Male													2	6	Male	Daughter/Son	9	Male	Wife	29	Female
9/19/2019	3	2	Kakamega	Likuyani	Sinoko	Sikhendu	Male	Married	27	15-29	Yes			4	1-May	Yes	Vivian	Daughter/Son	2	Female													5	27	Male	Other	30	Male	Wife	21	Female
9/19/2019	16	2	Kakamega	Likuyani	Sango	Musemwa	Female	Married	32	30-44	No	Wife		4	1-May	Yes	Stacey Inziani	Daughter/Son	1	Female	Vincent Asava	Daughter/Son	2	Male									1	24	Female
9/19/2019	4	2	Kakamega	Likuyani	Sinoko	Sikhendu	Male	Married	45	45-59	Yes			4	1-May	Yes	Nicholas Bushuru	Daughter/Son	3	Male	Abigail	Grand parent	2	Female		Other							5	45	Male	Wife	42	Female
9/19/2019	17	2	Kakamega	Likuyani	Sango	Musemwa	Female	Married	60	60-74	Yes			4	1-May	No																	1	60	Female	Daughter/Son	17	Male	Daughter/Son	23	Male	Alan Mbute	2	12	Male
9/19/2019	5	2	Kakamega	Likuyani	Nzoia	Riverside	Male	Married	49	45-59	Yes			15	11 +	Yes	Deborah	Daughter/Son	2	Female	Tabitha	Daughter/Son	4	Female									1	43	Female	Daughter/Son	18	Male	Daughter/Son	16	Male	Cynthia	2	12	Female	Salome	Daughter/Son	9	Female
9/19/2019	18	2	Kakamega	Likuyani	Sango	Musemwa	Male	Married	47	45-59	No	Wife		5	1-May	No																	1	42	Female	Daughter/Son	22	Male	Daughter/Son	15	Female	Jacinta Muyanzi	2	9
9/19/2019	19	2	Kakamega	Likuyani	Sango	Township	Female	Married	40	30-44	No	Wife		7	6-Oct	Yes	Lione Kibarenge	Daughter/Son	1	Male													1	37	Female	Daughter/Son	15	Female	Daughter/Son	12	Male	Ivine Nasike	2	9	Male	Shanel Nufuna	Daughter/Son	6	Female
9/19/2019	6	2	Kakamega	Likuyani	Nzoia	Riverside	Male	Married	21	15-29	Yes			2	1-May	No																	5	21	Male	Wife	20	Female									Son-/Daughter-in-Law
9/19/2019	33	2	Siaya	Ugenya	East Ugenya	Mirumbi A	Female	Widow/Widower	45	45-59	Yes			7	6-Oct	Yes	Spiranza Oduor	Grand parent	3	Female													2	23	Female	Daughter/Son	21	Female	Daughter/Son	17	Male	Saviour Auka	2	10	Female	Sainabu isa	Daughter/Son	19	Female
9/19/2019	20	2	Kakamega	Likuyani	Sango	Township	Female	Married	43	30-44	Yes			8	6-Oct	No																	1	33	Female	Daughter/Son	22	Female	Daughter/Son	18	Male	Brenda Nekesa	2	15	Female	Abigail Ambogi	Daughter/Son	12	Female
9/19/2019	62	2	Kakamega	Likuyani	Nzoia	Riverside	Female	Married	75	74 +	No	Wife		9	6-Oct	No																	1	68	Female	Daughter/Son	31	Male	Grand parent	15	Female	Jimmy	3	6	Male
9/19/2019	34	2	Siaya	Ugenya	East Ugenya	Murumba A	Female	Widow/Widower	67	60-74	Yes			2	1-May	No																	3	12	Male
9/19/2019	21	2	Kakamega	Likuyani	Sango	Township	Female	Married	49	45-59	Yes			5	1-May	Yes	Esther Nyangai	Daughter/Son	3	Male	Brilliant Masia	Daughter/Son	1	Male									1	43	Female	Daughter/Son	20	Female	Daughter/Son	17	Male	Joy Khamala	2	12	Female
9/19/2019	35	2	Siaya	Ugenya	East Ugenya	Murumba A	Female	Widow/Widower	58	45-59	Yes			3	1-May	No																	3	18	Male	Grand parent	17	Male	Grand parent	12	Male
9/19/2019	9	2	Kakamega	Likuyani	Sinoko	Upper Mwiba	Female	Married	42	30-44	No	Wife		6	6-Oct	No																	5	42	Male	Wife	40	Female	Daughter/Son	15	Female	Stephen	2	13	Male	Simon	Daughter/Son	12	Male
9/19/2019	36	2	Siaya	Ugenya	East Ugenya	Murumba A	Female	Widow/Widower	47	45-59	Yes			7	6-Oct	No																	2	19	Female	Daughter/Son	17	Male	Daughter/Son	14	Male	Joseph Odiwuor	2	13	Male	Paul Owino	Daughter/Son	12	Male
9/19/2019	8	2	Kakamega	Likuyani	Sinoko	Upper Mwiba	Female	Married	38	30-44	No	Wife		3	1-May	Yes	Clifton Makona	Daughter/Son	2	Male		Wife											1	28	Female	Other	38	Male
9/19/2019	37	2	Siaya	Ugenya	East Ugenya	Murumba C	Male	Married	69	60-74	Yes			7	6-Oct	Yes	Tamara Awino	Grand parent	4	Female													1	63	Female	Grand parent	14	Female	Grand parent	6	Female	Velma Atieno	3	11	Female	Anjeline Akinyi	Grand parent	13	Female
9/19/2019	22	2	Kakamega	Likuyani	Sango	Mlimani A	Male	Married	35	30-44	Yes			3	1-May	Yes	Pius Sifuna	Daughter/Son	2	Male													1	26
9/19/2019	61	2	Kakamega	Likuyani	Sinoko	Upper Mwiba	Female	Widow/Widower	48	45-59	Yes			1	1-May	No																	5	48	Female
9/19/2019	38	2	Siaya	Ugenya	East Ugenya	Murumba C	Male	Married	74	60-74	Yes			5	1-May	Yes	Harrison Otieno	Grand parent	2	Male													2	13	Female	Daughter/Son	15	Male	Wife	51	Female
9/19/2019	24	2	Kakamega	Likuyani	Sango	Mlimani A	Male	Married	35	30-44	Yes			7	6-Oct	Yes	Katrina Atitwa Namwasi	Daughter/Son	3	Female	Kolvin Musa	Daughter/Son	5	Male									1	28	Female	Daughter/Son	10	Male	Daughter/Son	9	Female	Edna Anyona	2	8
9/19/2019	39	2	Siaya	Ugenya	East Ugenya	Murumba B	Female	Married	48	45-59	No	Wife		5	1-May	No																	3	6	Male	Daughter/Son	13	Male	Grand parent	13	Male	Ian Rubia	3	10	Male	Gloria cheriline	Grand parent	8	Female
9/19/2019	10	2	Kakamega	Likuyani	Nzoia	Mabusi	Male	Single	29	15-29	Yes			1	1-May	No																	5	29	Male
9/19/2019	40	2	Siaya	Ugenya	East Ugenya	Murumba B	Female	Widow/Widower	91	74 +	Yes			1	1-May	No																	5	91	Female
9/19/2019	25	2	Kakamega	Likuyani	Sango	Mlimani A	Female	Married	54	45-59	Yes			5	1-May	Yes	Precious Masiza	Daughter/Son	3	Female													2	11	Male	Daughter/Son	8	Male	Daughter/Son	7	Male
9/19/2019	11	2	Kakamega	Likuyani	Nzoia	Mabusi	Female	Widow/Widower	56	45-59	Yes			5	1-May	No																	5	56	Female	Daughter/Son	34	Male	Daughter/Son	33	Male	Rose	4	22	Female	Mercy	Grand parent	11
9/19/2019	63	2	Kakamega	Likuyani	Nzoia	Mabusi	Female	Married	40	30-44	No	Wife		3	1-May	No																	1	40	Female	Other	43	Male	Daughter/Son	19	Female
9/20/2019	26	2	Kakamega	Likuyani	Sango	Mawe Tatu	Female	Married	59	45-59	No	Wife		16	11 +	Yes	Fanuel Kitui	Daughter/Son	4	Male													2	10	Female	Daughter/Son	9	Female	Daughter/Son	8	Female	Whitney Khati	2	10	Female	Anne Nafula	Wife	58	Female
9/20/2019	29	2	Kakamega	Likuyani	Sinoko	Ludodo A	Female	Married	32	30-44	No	Wife		3	1-May	No																	1	26	Female	Other	32	Male	Daughter/Son	8	Male
9/20/2019	41	2	Siaya	Gem	Yala Township	Ginga	Male	Married	63	60-74	Yes			3	1-May	No																	1	40	Female	Grand parent	18	Female	Grand parent	16	Male
9/20/2019	27	2	Kakamega	Likuyani	Sango	Mawe Tatu	Female	Married	47	45-59	No	Wife		4	1-May	No																	1	42	Female	Daughter/Son	15	Male	Daughter/Son	10	Female	Enosh Masibho	2	8	Male
9/20/2019	12	2	Kakamega	Likuyani	Sinoko	Ludodo A	Male	Married	34	30-44	Yes			3	1-May	Yes	Betty	Daughter/Son	1	Female													5	34	Male	Wife	30	Female
9/20/2019	42	2	Siaya	Gem	Yala Township	Ginga	Female	Married	82	74 +	No	Wife		3	1-May	No																	5	82	Male	Wife	72	Female	Daughter/Son	25
9/20/2019	28	2	Kakamega	Likuyani	Sango	Mawe Tatu	Female	Married	42	30-44	No	Wife		10	6-Oct	Yes	Mike Khaemba	Daughter/Son	1	Male	Ivine Iminza	Daughter/Son	1	Female									2	6	Female	Daughter/Son	9	Female	Daughter/Son	12	Female	Clarice Ludia	2	15	Female	Brenda Khasila	Daughter/Son	19	Female
9/20/2019	13	2	Kakamega	Likuyani	Sinoko	Ludodo A	Female	Married	36	30-44	No	Wife		5	1-May	Yes	Brighton Wanjala	Daughter/Son	3	Male													2	7	Male	Daughter/Son	10	Male	Wife	34	Female	Harrison Juma	5	36	Male
9/20/2019	43	2	Siaya	Gem	Yala Township	Ginga	Male	Married	69	60-74	Yes			6	6-Oct	Yes	Sheila Adhiambo	Grand parent	1	Female													1	63	Female	Grand parent	18	Female	Grand parent	16	Female	Nicholas Owino	3	12	Male
9/20/2019	29	2	Kakamega	Likuyani	Sango	Sinai	Female	Married	29	15-29	No	Wife		4	1-May	Yes	Emmanuel Okoth	Daughter/Son	3	Male													1	30	Female	Daughter/Son	8	Female
9/20/2019	44	2	Siaya	Gem	Yala Township	Ginga	Female	Married	62	60-74	No	Wife		4	1-May	Yes	Francis Franklin	Daughter/Son	2	Male													2	15	Male	Daughter/Son	13	Female	Daughter/Son	10	Male	Hellen Atieno	1	36	Female
9/20/2019	14	2	Kakamega	Likuyani	Sinoko	Godown B	Female	Widow/Widower	83	74 +	Yes			6	6-Oct	Yes	Cicilia Nabwire	Grand parent	3	Female	Lucky Obuya	Grand parent	1	Male		Son-/Daughter-in-Law							3	19	Female	Grand parent	20	Male	Other	83	Female	Waswa Kachilia	2	53	Male
9/20/2019	30	2	Kakamega	Likuyani	Sango	Sinai	Female	Married	50	45-59	No	Wife		5	1-May	Yes	Esther Mung'aya	Daughter/Son	4	Female													2	8	Female	Daughter/Son	16	Female	Daughter/Son	18	Male
9/20/2019	15	2	Kakamega	Likuyani	Sinoko	Godown B	Male	Married	62	60-74	Yes			13	11 +	Yes	Auma	Grand parent	4	Female	Brian	Grand parent	4	Male									5	62	Male	Wife	40	Female	Daughter/Son	15	Female	Benson	2	15	Male
9/20/2019	45	2	Siaya	Gem	Yala Township	Umiru Pap	Female	Widow/Widower	35	30-44	Yes			5	1-May	No																	2	17	Female	Daughter/Son	13	Female	Daughter/Son	10	Female	Everyline Apondi	2	11	Female	Clinton Odhiambo	Daughter/Son	7
9/20/2019	31	2	Kakamega	Likuyani	Sango	Sinai	Female	Married	26	15-29	No	Wife		3	1-May	Yes	Redempta Nekesa	Daughter/Son	1														1	22	Female
9/20/2019	46	2	Siaya	Gem	Yala Township	Umiru Pap	Female	Married	80	74 +	No	Wife		2	1-May	No																	1	69	Female	Other	80	Male
9/20/2019	47	2	Siaya	Gem	Yala Township	Umiru Pap	Female	Widow/Widower	64	60-74	Yes			5	1-May	No																	3	11	Male	Grand parent	6	Male	Grand parent	6	Male	Janes Omondi	2	32	Male
9/20/2019	16	2	Kakamega	Likuyani	Sinoko	Godown B	Female	Married	29	15-29	No	Wife		4	1-May	Yes	Daniel Malungu	Daughter/Son	4	Male													2	7	Male	Wife	29	Female	Other	36	Male
9/20/2019	32	2	Kakamega	Likuyani	Sango	Sikhendu	Female	Single	20	15-29	Yes			8	6-Oct	Yes	Shalyn Wafula	Daughter/Son	2	Female													2	15	Male	Daughter/Son	12	Female	Daughter/Son	12	Female	Micheal Odhiambo	2	6	Male	Lonix Wekesa	Daughter/Son	6
9/20/2019	48	2	Siaya	Gem	Yala Township	Umiru Pap	Male	Widow/Widower	59	45-59	Yes			1	1-May	No																	5	59
9/20/2019	33	2	Kakamega	Likuyani	Sango	Sikhendu	Female	Married	59	45-59	No	Wife		5	1-May	Yes																	1	57	Female	Wife	37	Female	Daughter/Son	15	Male	Brevalin Nekesa	2	12
9/23/2019	49	2	Siaya	Gem	North Gem	Serewa	Male	Married	70	60-74	Yes			1	1-May	No																	5	70	Male
9/23/2019	50	2	Siaya	Gem	North Gem	Serewa	Male	Married	68	60-74	Yes			3	1-May	No																	5	68	Male	Wife	57	Female	Daughter/Son	17	Male
9/23/2019	51	2	Siaya	Gem	North Gem	Serewa	Female	Widow/Widower	72	60-74	Yes			1	1-May	No																	5	72
9/23/2019	52	2	Siaya	Gem	North Gem	Serewa	Female	Married	54	45-59	No	Wife		5	1-May	Yes	Michelle Adhiambo	Daughter/Son	4	Female	Samuel Otieno	Grand parent	4	Male									2	9	Female	Daughter/Son	17	Male	Other	54	Male
9/23/2019	17	2	Kakamega	Malava	Butali Chegulo	Mukavakava	Male	Single	23	15-29	No	Daughter/Son		6	6-Oct	Yes	Anne	Daughter/Son	4	Female													2	8	Female	Daughter/Son	13	Male	Daughter/Son	23	Male	Alice	1	46	Female	Tom	Other	56	Male
9/23/2019	53	2	Siaya	Gem	North Gem	Umani	Male	Married	65	60-74	Yes			5	1-May	Yes	FIDEL ouma	Daughter/Son	3	Male													2	10	Male	Daughter/Son	14	Male	Daughter/Son	15	Male	Alice Akinyi	1	38	Female
9/23/2019	18	2	Kakamega	Malava	Butali Chegulo	Mukavakava	Female	Married	32	30-44	No	Wife		8	6-Oct	Yes	Samuel Imbusi	Daughter/Son	3	Male													2	7	Male	Daughter/Son	9	Female	Daughter/Son	11	Male	Shadrach Khasembeli	2	15	Male	Godfrey shitanda	Daughter/Son	18	Male
9/23/2019	54	2	Siaya	Gem	North Gem	Umani	Female	Married	84	74 +	Yes			4	1-May	No																	3	16	Male	Grand parent	15	Male	Wife	65	Female
9/23/2019	55	2	Siaya	Gem	North Gem	Umani	Female	Widow/Widower	36	30-44	Yes			3	1-May	Yes	Jane Atieno	Daughter/Son	1	Female													5	22	Female
9/23/2019	56	2	Siaya	Gem	North Gem	Umani	Male	Married	71	60-74	Yes			5	1-May	Yes	Samuel Ochieng	Grand parent	2	Male		Other											3	8	Male	Grand parent	13	Male	Wife	59	Female
9/23/2019	57	2	Siaya	Gem	North Gem	Kakech	Female	Widow/Widower	70	60-74	Yes			2	1-May	No																	2	44	Male	Other	70	Female
9/23/2019	21	2	Kakamega	Malava	Butali Chegulo	Tandakala	Female	Married	55	45-59	No	Wife		2	1-May	No																	1	52	Female	Other	55	Male
9/23/2019	58	2	Siaya	Gem	North Gem	Kakech	Female	Married	51	45-59	No	Wife		8	6-Oct	No																	2	24	Female	Daughter/Son	22	Female	Daughter/Son	17	Female	Cynthia Walome	2	15	Female	Sonia Adhiambo	Daughter/Son	12	Female
9/23/2019	20	2	Kakamega	Likuyani	Butali Chegulo	Tandakala	Male	Married	37	30-44	Yes			7	6-Oct	No																	2	6	Male	Daughter/Son	8	Female	Daughter/Son	9	Female	Charles	2	11	Male	Loise	Daughter/Son	13	Female
9/23/2019	59	2	Siaya	Gem	North Gem	Kakech	Male	Married	74	60-74	Yes			2	1-May	No																	1	69	Female
9/23/2019	60	2	Siaya	Gem	North Gem	Kakech	Female	Married	30	30-44	No	Wife		4	1-May	No																	1	27	Female	Daughter/Son	7	Male	Daughter/Son	6	Male	Franklin Odiwuor	5	30	Male
9/23/2019	22	2	Kakamega	Malava	Butali Chegulo	Tandakala	Female	Married	46	45-59	No	Wife		5	1-May	No																	5	46	Male	Wife	41	Female	Daughter/Son	18	Female	Elizabeth Wafula	2	17	Female	Mark	Other	28	Male
9/24/2019	23	2	Kakamega	Malava	Chemuche	Machemo	Female	Married	44	30-44	No	Wife		7	6-Oct	Yes	Mary	Daughter/Son	4	Female													2	6	Male	Daughter/Son	8	Female	Daughter/Son	14	Female	Ruth	2	15	Female	Anne	Wife	35	Female
9/24/2019	61	2	Siaya	Alego Usonga	Central Alego	Kanyamaji A	Female	Widow/Widower	33	30-44	Yes			4	1-May	No																	2	14	Male	Daughter/Son	14	Female	Daughter/Son	9	Female	Risper Akinyi	5	33	Female
9/24/2019	62	2	Siaya	Alego Usonga	Central Alego	Kanyamaji A	Male	Married	32	30-44	Yes			4	1-May	Yes	Catherine Awuor	Daughter/Son	5	Female	Macrine Adhiambo	Daughter/Son	1	Female									1	27	Female
9/24/2019	24	2	Kakamega	Malava	Chemuche	Machemo	Male	Married	29	15-29	Yes			7	6-Oct	Yes	David	Daughter/Son	3	Male	Sheila	Daughter/Son	4	Female	Frankline	Daughter/Son	1						2	13	Female	Daughter/Son	10	Female	Daughter/Son	7	Male	Joseph	5	29	Male	Mercy	Wife	25	Female
9/24/2019	63	2	Siaya	Alego Usonga	Central Alego	Kanyamaji	Female	Married	65	60-74	No	Wife		6	6-Oct	Yes	Malick Ochieng	Grand parent	4	Male													3	8	Female	Daughter/Son	20	Female	Daughter/Son	22	Male	Vitarlis Odiwuor	5	65	Male
9/24/2019	25	2	Kakamega	Malava	Chemuche	Machemo	Male	Married	56	45-59	Yes			7	6-Oct	Yes	Evan	Grand parent	3	Male	Eilan	Grand parent	4	Female		Grand parent							5	56	Male	Wife	47	Female	Daughter/Son	17
9/24/2019	64	2	Siaya	Alego Usonga	Central Alego	Kanyamaji	Male	Married	51	45-59	Yes			6	6-Oct	No																	2	19	Male	Daughter/Son	18	Male	Daughter/Son	21	Male	Pius Oluoch	2	15	Male	Coleta Akinyi	Wife	45	Female
9/24/2019	26	2	Kakamega	Malava	East Kabras	Ichina	Female	Married	32	30-44	No	Wife		6	6-Oct	Yes	Ziporah	Daughter/Son	1	Female	Leah Shisiali	Daughter/Son	4	Female		Daughter/Son							2	6	Male	Daughter/Son	9	Female	Other	12	Male	Milcah Masitsa	1	29	Female	Levi Musa	Other	39	Male
9/24/2019	27	2	Kakamega	Malava	East Kabras	Ichina	Male	Married	31	30-44	Yes			6	6-Oct	Yes	Rebecca	Daughter/Son	2	Female	Sussana	Daughter/Son	4	Female		Daughter/Son				Son-/Daughter-in-Law			2	7	Male	Daughter/Son	9	Female	Wife	32	Female	Titus Peter	5	31	Male
9/24/2019	65	2	Siaya	Alego Usonga	Central Alego	Kamlag A	Female	Widow/Widower	86	74 +	Yes			2	1-May	No																	2	34	Male
9/24/2019	66	2	Siaya	Alego Usonga	Central Alego	Kamlag A	Female	Married	35	30-44	No	Wife		2	1-May	No																	5	35	Male	Wife	34	Female
9/24/2019	28	2	Kakamega	Malava	East Kabras	Ichina	Female	Married	39	30-44	No	Wife		5	1-May	Yes	Melody	Daughter/Son	1	Female		Daughter/Son											2	8	Male	Daughter/Son	11	Female	Wife	34	Female	Paul David	5	39	Male
9/24/2019	67	2	Siaya	Alego Usonga	Central Alego	Kamlag A	Female	Married	50	45-59	No	Wife		7	6-Oct	Yes	Sheril Akinyi	Grand parent	2	Female													2	6	Female	Daughter/Son	10	Female	Daughter/Son	15	Female	Paul Omondi	2	18	Male	John Ochieng	Other	50	Male
9/24/2019	68	2	Siaya	Alego Usonga	Central Alego	Kamlag A	Male	Married	55	45-59	Yes			6	6-Oct	No																	3	6	Male	Daughter/Son	17	Male	Daughter/Son	13	Female	David Odiwuor	2	16	Male	Jane Adhiambo	Wife	54	Female
9/24/2019	30	2	Kakamega	Malava	East Kabras	Wepika	Female	Widow/Widower	38	30-44	Yes			5	1-May	Yes	Everlyne	Daughter/Son	4	Female													2	8	Female	Daughter/Son	14	Male	Daughter/Son	23	Male	Everlyne	1	38	Female
9/24/2019	31	2	Kakamega	Malava	East Kabras	Wepika	Female	Married	53	45-59	No	Wife		4	1-May	No																	2	6	Male	Daughter/Son	8	Female	Daughter/Son	11	Female	Zilpah	1	42	Female
9/24/2019	32	2	Kakamega	Malava	East Kabras	Wepika	Female	Married	30	30-44	No	Wife		6	6-Oct	Yes	Joshua	Daughter/Son	1	Male	Angel	Daughter/Son	4	Female									2	7	Female	Daughter/Son	9	Female	Other	30	Male	Selpha	1	35	Female
9/24/2019	35	2	Kakamega	Malava	Chemuche	Fuule	Female	Single	55	45-59	No	Daughter/Son		5	1-May	Yes	Beatrice	Daughter/Son	4	Female		Son-/Daughter-in-Law											2	7	Female	Daughter/Son	26	Female	Wife	40	Female	Mutaliana Nabwera	5	55	Male
9/24/2019	36	2	Kakamega	Malava	Chemuche	Fuule	Female	Married	77	74 +	No	Daughter/Son		6	6-Oct	Yes	Rashford Kisika	Grand parent	1	Male		Daughter/Son											3	25	Male	Son-/Daughter-in-Law	23	Female	Daughter/Son	41	Female
9/25/2019	1	2	Kakamega	Malava	East Kabras	Mlimani A	Female	Married	64	60-74	No	Wife		3	1-May	Yes	Sailus Muvia	Grand parent	4	Male													5	64	Male	Wife	50	Female
9/25/2019	2	2	Kakamega	Malava	East Kabras	Mlimani A	Female	Single	64	60-74	No	Daughter/Son		10	6-Oct	No																	5	64	Male	Wife	56	Female	Daughter/Son	25	Female	Everyline Disi	2	23	Female	Mark Disi	Grand parent	15	Male
9/25/2019	3	2	Kakamega	Malava	East Kabras	Mlimani A	Female	Widow/Widower	53	45-59	Yes			8	6-Oct	Yes	Daniel	Grand parent	3	Male	Emmanuel	Grand parent	2	Male									3	13	Male	Grand parent	8	Female	Grand parent	6	Male	Joyce Naliaka	2	13	Female	Phemina Muranda	Daughter/Son	34	Male
9/25/2019	37	2	Kakamega	Malava	West Kabras	Indulusia	Male	Married	27	15-29	Yes			6	6-Oct	Yes	Branice Nechesa	Daughter/Son	1	Female		Daughter/Son											2	9	Male	Daughter/Son	10	Male	Daughter/Son	13	Female	Dickson Wafula	2	27	Male	Anna Dickson	Wife	26	Female
9/25/2019	4	2	Kakamega	Malava	East Kabras	Tswele	Female	Married	45	45-59	No	Wife		3	1-May	No																	2	16	Male	Other	45	Male	Wife	43	Female
9/25/2019	38	2	Kakamega	Malava	West Kabras	Indulusia	Female	Married	38	30-44	No	Wife		5	1-May	Yes	Constance	Daughter/Son	1	Female		Daughter/Son											2	6	Male	Daughter/Son	11	Male	Wife	26	Female	Zededayo	5	38	Male
9/25/2019	5	2	Kakamega	Malava	East Kabras	Tswele	Female	Married	37	30-44	No	Wife		6	6-Oct	Yes	Paul mwendwa	Daughter/Son	2	Male													2	6	Male	Daughter/Son	8	Male	Daughter/Son	12	Male	David Lipesa	5	37	Male	Angelina Mwikite	Wife	27	Female
9/25/2019	39	2	Kakamega	Malava	West Kabras	Indulusia	Female	Married	39	30-44	No	Wife		4	1-May	Yes	Faith Naliaka	Daughter/Son	4	Female	Brighton Mulari	Daughter/Son	3	Male									1	30	Female	Other	39	Male
9/25/2019	6	2	Kakamega	Malava	East Kabras	Tswele	Male	Married	55	45-59	Yes			7	6-Oct	No																	2	11	Male	Daughter/Son	12	Male	Daughter/Son	14	Male	Valentine Shem	2	16	Female	Sheila Shem	Daughter/Son	22	Female
9/25/2019	40	2	Kakamega	Malava	West Kabras	Mukhuyu	Female	Single	56	45-59	No	Daughter/Son		10	6-Oct	Yes	Shanel Musa	Grand parent	1	Female	Augustine	Grand parent	1	Male	Triza	Grand parent	3	Female	Derrick	Grand parent	4	Male	3	6	Male	Daughter/Son	17	Male	Daughter/Son	19	Female	Mildred	2	22	Female	Arnoda	Wife	48	Female
9/25/2019	7	2	Kakamega	Malava	East Kabras	Ikoli	Female	Widow/Widower	50	45-59	Yes			8	6-Oct	Yes	Brivan Odongo	Grand parent	1	Male													2	31	Female	Daughter/Son	16	Female	Daughter/Son	17	Male	Kevin indeche	3	10	Male	Josephine Indakwa	Grand parent	10	Female
9/25/2019	41	2	Kakamega	Malava	West Kabras	Mukhuyu	Male	Married	61	60-74	Yes			6	6-Oct	Yes	Melvin	Grand parent	4	Female													2	11	Male	Daughter/Son	13	Male	Wife	56	Female	John Okonga	5	61	Male
9/25/2019	8	2	Kakamega	Malava	East Kabras	Ikoli	Female	Widow/Widower	30	30-44	Yes			5	1-May	Yes	Dephna Neichesa	Daughter/Son	2	Female													2	7	Female	Daughter/Son	10	Male	Daughter/Son	12	Female
9/25/2019	9	2	Kakamega	Malava	East Kabras	Ikoli	Female	Married	40	30-44	No	Wife		5	1-May	No																	5	40	Male	Wife	36	Female	Daughter/Son	17	Female	Clandice Natili	2	7	Female	Amisi Manya	Other	18	Female
9/25/2019	43	2	Kakamega	Malava	South Kabras	Musala	Female	Married	52	45-59	Yes			4	1-May	No																	2	7	Male	Daughter/Son	14	Male	Other	71	Male	Catherine Naliaka	1	52	Female
9/25/2019	44	2	Kakamega	Malava	South Kabras	Musala	Female	Married	78	74 +	No	Wife		3	1-May	No																	3	6	Female	Wife	42	Female	Other	78	Male
9/25/2019	45	2	Kakamega	Malava	South Kabras	Musala	Male	Married	55	45-59	Yes			7	6-Oct	No																	5	55	Male	Wife	51	Female
9/26/2019	10	2	Kakamega	Lugari	Lumakanda	Mbaya	Female	Married	50	45-59	No	Wife		5	1-May	Yes	Leon Hatoi	Grand parent	4														2	21	Male	Daughter/Son	19	Male	Wife	50	Female	Elisha Mulando	5	50
9/26/2019	47	2	Kakamega	Malava	Lumakanda	Mugunga Township A	Male	Married	62	60-74	Yes			4	1-May	No																	5	62	Male	Wife	56	Female	Other	23	Male	Ivy Atuo	3	9	Female
9/26/2019	11	2	Kakamega	Lugari	Lumakanda	Mbaya	Female	Married	36	30-44	No	Wife		5	1-May	Yes	Joy Imali	Daughter/Son	3	Female													2	8	Male	Daughter/Son	6	Male	Wife	33	Female	Moses Ogola	5	36	Male
9/26/2019	12	2	Kakamega	Lugari	Lumakanda	Mbaya	Female	Married	52	45-59	No	Wife		8	6-Oct	Yes	Robert Lokoli	Grand parent	2	Male													2	25	Female	Daughter/Son	21	Female	Daughter/Son	18	Male	Ruth Netiya	2	16	Female	Charles luang'ka	Daughter/Son	10	Male
9/26/2019	48	2	Kakamega	Lugari	Lumakanda	Mugunga Township B	Female	Widow/Widower	61	60-74	Yes			6	6-Oct	Yes	Jared	Grand parent	3	Male	Sophie	Grand parent	1	Female		Other							5	61	Female	Son-/Daughter-in-Law	25	Female	Other	22	Male	Ramadhan Opuoko	2	14	Male
9/26/2019	13	2	Kakamega	Lugari	Lumakanda	Mukhuyu	Female	Married	29	15-29	No	Wife		5	1-May	Yes	Abel Anusu	Daughter/Son	3	Male	Abigael Anyango	Daughter/Son	1	Female									5	13	Female	Wife	27	Female	Other	29	Male
9/26/2019	14	2	Kakamega	Lugari	Lumakanda	Mukuyu	Female	Married	25	15-29	No	Wife		2	1-May	No																	1	20	Female	Other	25	Male
9/26/2019	15	2	Kakamega	Lugari	Lumakanda	Mukuyu	Female	Married	21	15-29	No	Wife		3	1-May	Yes	Alvin Sieyo	Daughter/Son	1	Male													1	19	Female	Other	21	Male
9/26/2019	49	2	Kakamega	Lugari	Lumakanda	Mugunga Township B	Female	Married	53	45-59	No	Wife		2	1-May	No																	1	53	Male	Daughter/Son	30	Female
9/26/2019	16	2	Kakamega	Lugari	Lumakanda	Musutsu	Female	Married	37	30-44	No	Wife		12	11 +	No																	2	9	Female	Daughter/Son	7	Female	Daughter/Son	6	Female	Caroline Nelima	1	35	Female	Benard Kegonde	Other	45	Male
0.6492273	34.9689566	1709.900024	5	Yes	Yes	Yes	No	No	Yes	Yes	Yes	Yes	Yes	Yes	Yes	No	Yes	Yes	No	No	No	No	No	No	No	No	No	No	No	No										Female	Married	30-44	University	Government worker	11 +		Very satisfied	Ceramic tiles	Briks
9/26/2019	50	2	Kakamega	Lugari	Lumakanda	Soweto B	Female	Widow/Widower	72	60-74	Yes			7	6-Oct	Yes	Elizabeth	Grand parent	1	Female													3	18	Female	Grand parent	20	Male	Grand parent	30	Female	Meshack	3	24	Male	Philomena	Other	72	Female
9/26/2019	17	2	Kakamega	Lugari	Lumakanda	Musutsu	Female	Married	43	30-44	No	Wife		6	6-Oct	Yes	Sabastian Kariuki	Grand parent	1														2	21	Female	Daughter/Son	19	Male	Daughter/Son	17	Male	Gladys Khasandi	1	40	Female	Kennedy Kegode	Other	43
9/26/2019	18	2	Kakamega	Lugari	Lumakanda	Musutsu	Male	Married	62	60-74	Yes			4	1-May	No																	1	60	Female	Daughter/Son	23	Female	Grand parent	9	Male	Jorum Lunani	5	62
9/27/2019	19	2	Kakamega	Lugari	Lumakanda	Bondeni B	Female	Married	77	74 +	No	Daughter/Son		8	6-Oct	Yes	Princess Insiani	Grand parent	1														3	24	Female	Daughter/Son	42	Female	Grand parent	15	Male	Glen Imbiru	3	13	Male	Maclaud Edambo	Grand parent	11	Male
9/27/2019	51	2	Kakamega	Lugari	Lumakanda	Mugunga Township B	Female	Married	40	30-44	No	Wife		6	6-Oct	Yes	Allbright	Daughter/Son	2	Female													2	9	Female	Daughter/Son	11	Female	Daughter/Son	14	Female	Everlyne	1	32	Female	Kelly	Other	40	Male
9/27/2019	20	2	Kakamega	Lugari	Lumakanda	Bondeni B	Male	Married	76	74 +	Yes			8	6-Oct	Yes	Marion Kareji	Grand parent	3	Female	Tevin mugadri	Grand parent	2	Male									3	6	Male	Grand parent	7	Male	Grand parent	8	Female	Harriet Amagobe	2	29	Female	Linet Muhonja	Daughter/Son	31	Female
9/27/2019	52	2	Kakamega	Lugari	Lumakanda	Mugunga Township A	Male	Single	56	45-59	No	Daughter/Son		5	1-May	Yes	Evan	Grand parent	4	Male													2	12	Male	Daughter/Son	19	Male	Daughter/Son	20	Female	Lilian Omiya	1	44	Female
9/27/2019	21	2	Kakamega	Lugari	Lumakanda	Bondeni B	Female	Married	47	45-59	No	Wife		8	6-Oct	Yes	Arnold Mageni	Daughter/Son	4	Male	Jayden Openda	Grand parent	1	Male									2	23	Male	Daughter/Son	21	Female	Daughter/Son	20	Male	Hansen Ndenga	2	11	Male	Abisalom Mugalo	Other	47	Male
9/27/2019	53	2	Kakamega	Lugari	Lumakanda	Soweto A	Male	Married	92	74 +	Yes			4	1-May	No																	3	15	Male	Grand parent	18	Male	Wife	64	Female	Abdala Oduori Musungu	5	92	Male
9/27/2019	22	2	Kakamega	Lugari	Lumakanda	Mlimani B	Male	Married	45	45-59	Yes			7	6-Oct	Yes	Shallen Ademba	Daughter/Son	3														2	17	Male	Daughter/Son	14	Male	Daughter/Son	7	Female	Elizabeth Lijuma	2	15	Female	Wckliffe Nyamu	Daughter/Son	17	Male
9/27/2019	54	2	Kakamega	Lugari	Lumakanda	Soweto B	Female	Married	42	30-44	Yes			2	1-May	No																	1	42	Female	Daughter/Son	23	Male
9/27/2019	23	2	Kakamega	Lugari	Lumakanda	Mlimani B	Female	Widow/Widower	50	45-59	Yes			7	6-Oct	Yes	Shalin Andewo	Grand parent	4	Female	Austine Kanera	Grand parent	3	Male	Darine Museti	Grand parent	2	Male	Damian Makong'o	Grand parent	2	Male	3	10	Female	Grand parent	21	Female
9/27/2019	24	2	Kakamega	Lugari	Lumakanda	Mlimani B	Female	Married	56	45-59	No	Wife		3	1-May	No																	2	16	Female	Other	56	Male
9/27/2019	55	2	Kakamega	Lugari	Lumakanda	Soweto B	Female	Single	47	45-59	No	Daughter/Son		5	1-May	Yes	Warren	Grand parent	2	Male	Shem	Grand parent	2	Male		Daughter/Son				Son-/Daughter-in-Law			2	12	Female	Daughter/Son	16	Female	Wife	47	Female
9/27/2019	25	2	Kakamega	Lugari	Lumakanda	Mlimani A	Male	Married	35	30-44	Yes			5	1-May	Yes	Belmin Kilivwa	Daughter/Son	4	Male													2	9	Female	Daughter/Son	14	Female	Wife	33	Female
9/27/2019	56	2	Kakamega	Lugari	Lumakanda	Soweto B	Female	Married	47	45-59	No	Wife		7	6-Oct	No																	2	6	Female	Daughter/Son	8	Male	Daughter/Son	12	Male	Caleb	2	15	Male	Lydia	Daughter/Son	15	Female
9/27/2019	26	2	Kakamega	Lugari	Lumakanda	Mlimani A	Female	Married	56	45-59	No	Daughter/Son		5	1-May	No																	2	13	Female	Grand parent	9	Male	Grand parent	8	Female	Rahmma Nakaferu	3	6	Female
10/1/2019	64	2	Kakamega	Lugari	Chevaywa	Mukhuyu	Male	Married	50	45-59	Yes			5	1-May	No																	5	50	Female	Wife	43	Female	Daughter/Son	18	Male	Praise Naliaka	2	12	Female	Gloria Muyaku	Daughter/Son	10	Female
10/1/2019	65	2	Kakamega	Lugari	Chevaywa	Mukhuyu	Female	Married	32	30-44	Yes			6	6-Oct	Yes	Lydiah	Daughter/Son	2	Female	Lewis	Daughter/Son	3	Male									2	6	Female	Daughter/Son	8	Female	Daughter/Son	9	Female	Maureen	1	32	Female
10/1/2019	66	2	Kakamega	Lugari	Chevaywa	Mukhuyu	Male	Married	51	45-59	Yes			5	1-May	No																	2	13	Female	Daughter/Son	9	Female	Daughter/Son	6	Male	Joyce	1	39	Female	Elphas	Other	51	Male
10/1/2019	67	2	Kakamega	Lugari	Chevaywa	Tandakala	Female	Widow/Widower	45	45-59	Yes			6	6-Oct	Yes	Josephine Shantel	Grand parent	1	Female													2	10	Male	Daughter/Son	17	Male	Daughter/Son	19	Male	Wycliffe Wekesa	2	24	Male	Catherine Juma	Daughter/Son	26	Female
10/1/2019	68	2	Kakamega	Lugari	Chevaywa	Tandakala	Male	Married	48	45-59	Yes			8	6-Oct	No																	2	8	Male	Daughter/Son	11	Male	Daughter/Son	14	Female	Samuel Mulindi	2	15	Male	Victorious Baraka	Daughter/Son	19	Female
10/1/2019	69	2	Kakamega	Lugari	Chevaywa	Tandakala	Female	Married	41	30-44	No	Wife		8	6-Oct	Yes	Gracious Savior	Grand parent	1	Female													2	6	Male	Daughter/Son	7	Female	Daughter/Son	11	Female	Diana Kavaya	2	13	Female	Edward Asiachi	Daughter/Son	13	Male
10/1/2019	69	2	Kakamega	Lugari	Chevaywa	Sivale	Female	Married	45	45-59	Yes			2	1-May	No																	2	13	Male	Wife	45	Female
10/1/2019	70	2	Kakamega	Lugari	Chevaywa	Sivale	Female	Married	38	30-44	No	Wife		5	1-May	Yes	Lavin	Daughter/Son	4	Female													2	9	Male	Daughter/Son	12	Male	Wife	32	Female	Moses Wasike	5	38	Male
10/1/2019	71	2	Kakamega	Lugari	Chevaywa	Sivale	Female	Widow/Widower	59	45-59	Yes			8	6-Oct	No																	2	10	Male	Daughter/Son	13	Female	Daughter/Son	14	Male	Sherlene	2	14	Female	Timothy	Daughter/Son	15	Male
10/2/2019	72	2	Kakamega	Lugari	Chevaywa	Musemwa	Female	Married	81	74 +	No	Wife		5	1-May	No																	3	17	Female	Other	21	Female	Grand parent	19	Male	Grace	1	70	Female	Patrick Fedha	Other	81	Male
10/2/2019	73	2	Kakamega	Lugari	Chevaywa	Musemwa	Female	Widow/Widower	63	60-74	Yes			12	11 +	No																	3	6	Female	Daughter/Son	9	Male	Grand parent	12	Male	Kasisi	3	12	Male	John	Grand parent	12	Male
10/2/2019	74	2	Kakamega	Lugari	Chevaywa	Musemwa	Male	Married	30	30-44	Yes			6	6-Oct	Yes	Peter Simiyu	Daughter/Son	1	Male	John	Daughter/Son	4	Male									2	6	Male	Daughter/Son	9	Male	Wife	29	Female	Fred	5	30
10/2/2019	75	2	Kakamega	Lugari	Chevaywa	Mukangu	Female	Single	65	60-74	No	Daughter/Son		6	6-Oct	Yes	Shanice	Grand parent	4	Female	Sean	Grand parent	2	Male	Jesse	Grand parent	1	Male		Wife			2	23	Female	Daughter/Son	25	Female	Wife	57	Female		5		Male
10/2/2019	76	2	Kakamega	Lugari	Chevaywa	Mukangu	Female	Widow/Widower	46	45-59	Yes			5	1-May	Yes	Nastanje	Grand parent	4	Female	Junior Mutang'ali	Grand parent	4	Male									3	8	Male	Daughter/Son	14	Male	Wife	46	Female
10/2/2019	77	2	Kakamega	Lugari	Chevaywa	Mukangu	Male	Married	85	74 +	Yes			7	6-Oct	Yes	Bryden	Grand parent	3	Male	Eunice	Grand parent	4	Female									3	10	Male	Grand parent	16	Male	Daughter/Son	24	Female	Margaret	1	76	Female	Titus Wekesa	Other	85	Male
10/2/2019	78	2	Kakamega	Lugari	Chevaywa	Vuyika	Male	Widow/Widower	88	74 +	Yes			2	1-May	No																	3	15	Male	Other	88	Male
10/2/2019	80	2	Kakamega	Lugari	Chevaywa	Vuyika	Female	Married	58	45-59	No	Wife		8	6-Oct	Yes	Loveless	Grand parent	1	Female	Milan	Grand parent	1	Female	Michelle	Grand parent	3	Female		Grand parent			2	12	Female	Daughter/Son	16	Female	Daughter/Son	20	Female	Chimoi	2	25	Male	Nelly	Son-/Daughter-in-Law	23	Female
10/2/2019	79	2	Kakamega	Lugari	Chevaywa	Vuyika	Male	Married	64	60-74	Yes			1	1-May	No																	5	64	Male
10/3/2019	81	2	Kakamega	Lugari	Lwandeti	Sango	Male	Married	27	15-29	Yes			4	1-May	Yes	Deborah	Daughter/Son	2	Female		Daughter/Son				Daughter/Son							2	11	Female	Wife	20	Female	Other	27	Male
10/3/2019	82	2	Kakamega	Lugari	Lwandeti	Sango	Female	Widow/Widower	69	60-74	Yes			6	6-Oct	Yes	Juma	Grand parent	1	Male													3	6	Male	Grand parent	12	Male	Grand parent	13	Female	Cynthia	4	20	Female	Eunice Namukuru	Wife	69	Female
10/3/2019	83	2	Kakamega	Lugari	Lwandeti	Sango	Male	Married	27	15-29	Yes			3	1-May	Yes	Rosemary	Daughter/Son	2	Female		Wife				Wife							1	26	Female	Other	27	Male
10/3/2019	84	2	Kakamega	Lugari	Lwandeti	Sango	Male	Married	71	60-74	Yes			10	6-Oct	Yes	Queenvine Nafula	Grand parent	3	Female	Michael	Grand parent	3	Male									3	6	Female	Grand parent	8	Male	Grand parent	17	Female	John	3	18	Male	Hesbon	Grand parent	21	Male
10/3/2019	84	2	Kakamega	Lugari	Lwandeti	Mahanga B	Female	Married	65	60-74	No	Wife		6	6-Oct	No																	2	14	Male	Daughter/Son	17	Male	Son-/Daughter-in-Law	17	Male	Felicia Auma	1	47	Female	Milton Natembeya	Other	65	Male
10/3/2019	85	2	Kakamega	Lugari	Lwandeti	Chetambe	Female	Married	40	30-44	No	Wife		4	1-May	No																	2	11	Male	Daughter/Son	15	Male	Wife	38	Female	Joseph Sitati	5	40	Male
10/3/2019	86	2	Kakamega	Lugari	Lwandeti	Mlimani A	Female	Married	30	30-44	No	Wife		4	1-May	Yes	Abigail Vihende	Daughter/Son	1	Female	Rose Khalai	Daughter/Son	2	Female									1	25	Female	Daughter/Son	30	Male
10/8/2019	1	2	Siaya	Gem	North Gem	Umoya	Female	Married	64	60-74	No	Son-/Daughter-in-Law		8	6-Oct	Yes	Volunteer Ashline	Son-/Daughter-in-Law	1	Female
10/8/2019	2	2	Siaya	Gem	North Gem	Umoya	Female	Widow/Widower	90	74 +	Yes			2	1-May	No																	3	90	Female	Grand parent		Male
10/8/2019	3	2	Siaya	Gem	North Gem	Umoya	Female	Widow/Widower	50	45-59	Yes			7	6-Oct	Yes	Denis Ochieng	Daughter/Son	4	Male	Erratic Ochieng	Son-/Daughter-in-Law	3
10/8/2019	4	2	Siaya	Gem	North Gem	Umoya	Male	Married	70	60-74	Yes			4	1-May	No
10/8/2019	1	2	Siaya	Gem	North Gem	Usula A	Female	Married	65	60-74	No	Wife		5	1-May	Yes	Abel	Son-/Daughter-in-Law	3	Male	Kennedy Omondi	Son-/Daughter-in-Law	4	Male	Blessing	Son-/Daughter-in-Law	1	Female
10/8/2019	2	2	Siaya	Gem	North Gem	Usula A	Female	Widow/Widower	69	60-74	Yes			4	1-May	No																	1	69	Female
10/8/2019	3	2	Siaya	Gem	North Gem	Usula A	Female	Married	74	60-74	No	Son-/Daughter-in-Law		7	6-Oct	No																	4		Female
10/8/2019	4	2	Siaya	Gem	North Gem	Usula A	Female	Widow/Widower	66	60-74	Yes			4	1-May	No																	1	66	Female
10/9/2019	1	2	Siaya	Rarieda	South Uyoma	Luanda c	Male	Married	34	30-44	Yes			15	11 +	Yes	Zedekiah odala	Daughter/Son	1	Male	Winnie valary	Daughter/Son	3	Female	Elly ochieng	Daughter/Son	1	Male					5	34	Male	Wife
10/9/2019	2	2	Siaya	Rarieda	South Uyoma	Luanda c	Female	Married	45	45-59	No	Wife		7	6-Oct	Yes	Salma	Son-/Daughter-in-Law	3	Female
10/9/2019	3	2	Siaya	Rarieda	South Uyoma	Luanda c	Female	Married	67	60-74	No	Wife		6	6-Oct	Yes	Annifer	Son-/Daughter-in-Law	1	Female
10/9/2019	4	2	Siaya	Rarieda	South Uyoma	Luanda c	Female	Widow/Widower	69	60-74	Yes			1	1-May	No																	1	69	Female
10/9/2019	1	2	Siaya	Rarieda	South Uyoma	Luanda B	Female	Widow/Widower	50	45-59	Yes			4	1-May	No
10/9/2019	2	2	Siaya	Rarieda	South Uyoma	Luanda B	Female	Married	98	74 +	No	Son-/Daughter-in-Law		6	6-Oct	No
10/9/2019	3	2	Siaya	Rarieda	South Uyoma	Luanda B	Female	Widow/Widower	66	60-74	Yes			13	11 +	No
10/9/2019	4	2	Siaya	Rarieda	South Uyoma	Osiri	Male	Married	36	30-44	Yes			4	1-May	Yes	Bright	Daughter/Son	4	Male	Bedan	Daughter/Son	1	Male
10/9/2019	1	2	Siaya	Rarieda	South Uyoma	Osiri	Male	Married	34	30-44	Yes			6	6-Oct	No
10/9/2019	2	2	Siaya	Rarieda	South Uyoma	Osiri	Male	Married	50	45-59	Yes			5	1-May	No
10/9/2019	3	2	Siaya	Rarieda	South Uyoma	Osiri	Female	Married	40	30-44	No	Wife		6	6-Oct	Yes
10/9/2019	4	2	Siaya	Rarieda	South Uyoma	Osiri	Female	Married	50	45-59	No	Wife		10	6-Oct	Yes	Jayden Junior	Daughter/Son	1	Male
10/11/2019	1	2	Siaya	Ugenya	West Ugenya	Unganya	Female	Married	55	45-59	No	Son-/Daughter-in-Law		8	6-Oct	Yes	Trizah Achieng	Grand parent	1	Female	Shamim Atieno	Grand parent	2	Female									4	19	Female
10/12/2019	1	2	Kakamega	Malava	Mugai Shirugu	Kalenda	Female	Married	30	30-44	No	Wife		3	1-May	Yes	Innocent Peter	Daughter/Son	2	Male		Other											1	28
10/11/2019	2	2	Siaya	Ugenya	West Ugenya	Unganya	Female	Married	29	15-29	No	Wife		5	1-May	Yes	Shantel Akinyi	Daughter/Son	3	Female													1	26	Female
10/11/2019	3	2	Siaya	Ugenya	West Ugenya	Unganya	Female	Married	21	15-29	No	Wife		4	1-May	Yes	Kelne Rita	Daughter/Son	1	Female													1	17	Female
10/11/2019	2	2	Kakamega	Malava	Mugai Shirugu	Kalenda	Female	Married	60	60-74	No	Wife		8	6-Oct	No																	5	13	Female	Daughter/Son	21	Male	Daughter/Son	24	Female	Jacob Otieno	2	22	Male	Kelvin Masinde	Daughter/Son	27	Male
10/11/2019	4	2	Siaya	Ugenya	West Ugenya	Unganya	Female	Widow/Widower	65	60-74	Yes			2	1-May	No
10/11/2019	3	2	Kakamega	Malava	Mugai Shirugu	Kalenda	Female	Married	26	15-29	No	Wife		4	1-May	Yes	Samuel Chitunga	Daughter/Son	1	Male	Lavine Zipporah	Daughter/Son	2	Female		Other							1	24	Female
10/11/2019	1	2	Siaya	Ugenya	West Ugenya	Siginga	Female	Married	54	45-59	No	Wife		10	6-Oct	Yes
10/11/2019	2	2	Siaya	Ugenya	West Ugenya	Siginga	Male	Married	63	60-74	Yes			14	11 +	Yes	Mjukuu
10/11/2019	3	2	Siaya	Ugenya	West Ugenya	Siginga	Male	Married	45	45-59	No	Wife		10	6-Oct	No
10/11/2019	4	2	Siaya	Ugenya	West Ugenya	Siginga	Female	Widow/Widower	36	30-44	Yes			6	6-Oct	No
10/11/2019	1	2	Kakamega	Malava	Mahira	Mutingongo	Female	Married	55	45-59	No	Wife		7	6-Oct	Yes	Eshmael Taka	Daughter/Son	1	Male	Daniel Mukonyi	Grand parent	3	Male									2	11	Female	Daughter/Son	13	Female	Daughter/Son	13	Female	Esther Namukuru	2	16	Female	Eggly Ondeso	Wife	44	Female
10/11/2019	2	2	Kakamega	Malava	Muhira	Mutingongo	Female	Married	54	45-59	No	Wife		9	6-Oct	No																	2	10	Female	Daughter/Son	14	Female	Daughter/Son	17	Female	Timothy Mandu	2	20	Female	Samson Wekesa	Daughter/Son	22	Male
10/11/2019	3	2	Kakamega	Malava	Mahira	Mutingongo	Female	Married	46	45-59	No	Wife		5	1-May	Yes	Bravin Mishen	Grand parent	2	Male													2	6	Female	Daughter/Son	12	Male	Daughter/Son	18	Male	Violet Khavetsa Barasa	1	40
10/11/2019	1	2	Kakamega	Malava	Mugai Shirugu	Makhwabuye	Female	Married	49	45-59	No	Wife		7	6-Oct	No																	3	6	Male	Daughter/Son	8	Male	Daughter/Son	17	Female	Nathan Ligari	2	18	Male	Brian Kwoma	Daughter/Son	21	Male
10/11/2019	2	2	Kakamega	Malava	Mugai Shirugu	Makhwabuye	Male	Married	76	74 +	Yes			2	1-May	No																	1	65	Female
10/11/2019	3	2	Kakamega	Malava	Mugai Shirugu	Makhwabuye	Female	Married	44	30-44	No	Wife		6	6-Oct	No																	2	15	Male	Daughter/Son	17	Female	Other	30	Male	Martin Lucheli	2	23	Male	Catherine Juma	Wife	40	Female
10/11/2019	1	2	Siaya	Ugenya	East Ugenya	Murumba B	Male	Married	51	45-59	Yes			3	1-May	No
10/11/2019	2	2	Siaya	Ugenya	East Ugenya	Murumba C	Female	Widow/Widower	56	45-59	Yes			5	1-May	No
9/16/2019	1	1	Siaya				Female	Widow/Widower	72	60-74	Yes			1	1-May
9/16/2019	1	1	Siaya				Male	Married	56	45-59	Yes			6	6-Oct
9/16/2019	2	1	Siaya				Female	Married	40	30-44	No	Daughter/Son		2	1-May
9/17/2019	11	1	Siaya				Female	Widow/Widower	74	60-74	Yes			5	1-May
9/16/2019	3	1	Siaya				Female	Married	40	30-44	No	Wife		4	1-May
9/16/2019	4	1	Siaya				Female	Widow/Widower	83	74 +	Yes			5	1-May
9/16/2019	5	1	Siaya				Female	Single	56	45-59	No	Daughter/Son		5	1-May
9/16/2019	6	1	Siaya				Female	Widow/Widower	75	74 +	Yes			2	1-May
9/16/2019	7	1	Siaya				Female	Married	62	60-74	No	Wife		9	6-Oct
9/16/2019	8	1	Siaya				Male	Married	55	45-59	Yes			6	6-Oct
9/16/2019	9	1	Siaya				Female	Widow/Widower	42	30-44	Yes			9	6-Oct
9/16/2019	10	1	Siaya				Female	Married	35	30-44	No	Wife		3	1-May
9/17/2019	12	1	Siaya				Female	Widow/Widower	61	60-74	Yes			5	1-May
9/17/2019	13	1	Siaya				Female	Married	49	45-59	No	Wife		3	1-May
9/17/2019	14	1	Siaya				Female	Married	28	15-29	No	Wife		4	1-May
9/17/2019	15	1	Siaya				Female	Single	30	30-44	Yes			4	1-May
9/17/2019	16	1	Siaya				Female	Single	35	30-44	No	Daughter/Son		3	1-May
9/17/2019	17	1	Siaya				Female	Married	42	30-44	No	Wife		4	1-May
9/17/2019	18	1	Siaya				Female	Married	38	30-44	No	Wife		5	1-May
9/17/2019	19	1	Siaya				Female	Single	40	30-44	No	Daughter/Son		5	1-May
9/17/2019	20	1	Siaya				Male	Married	43	30-44	Yes			6	6-Oct
9/18/2019	21	1	Siaya				Female	Married	58	45-59	No	Wife		5	1-May
9/18/2019	22	1	Siaya				Male	Married	33	30-44	Yes			4	1-May
9/18/2019	23	1	Siaya				Female	Married	39	30-44	Yes			5	1-May
9/18/2019	24	1	Siaya				Female	Widow/Widower	54	45-59	Yes			4	1-May
9/18/2019	25	1	Siaya				Female	Widow/Widower	58	45-59	Yes			1	1-May
9/18/2019	26	1	Siaya				Male	Married	38	30-44	Yes			4	1-May
9/19/2019	27	1	Siaya				Female	Widow/Widower	43	30-44	Yes			2	1-May
9/19/2019	28	1	Siaya				Female	Married	51	45-59	No	Wife		2	1-May
9/19/2019	29	1	Siaya				Female	Married	64	60-74	No	Wife		5	1-May
9/19/2019	30	1	Siaya				Male	Married	49	45-59	No	Daughter/Son		4	1-May
9/19/2019	31	1	Siaya				Male	Married	49	45-59	Yes			9	6-Oct
9/19/2019	32	1	Siaya				Female	Widow/Widower	42	30-44	Yes			4	1-May
9/19/2019	33	1	Siaya				Male	Married	52	45-59	Yes			8	6-Oct
9/19/2019	34	1	Siaya				Male	Married	48	45-59	Yes			2	1-May
9/20/2019	35	1	Siaya				Female	Married	69	60-74	No	Wife		7	6-Oct
9/20/2019	36	1	Siaya				Female	Widow/Widower	70	60-74	Yes			2	1-May
9/20/2019	37	1	Siaya				Male	Married	34	30-44	Yes			6	6-Oct
9/20/2019	38	1	Siaya				Female	Married	33	30-44	No	Wife		4	1-May
9/20/2019	39	1	Siaya				Female	Widow/Widower	43	30-44	Yes			2	1-May
9/20/2019	40	1	Siaya				Female	Widow/Widower	40	30-44	Yes			7	6-Oct
9/20/2019	41	1	Siaya				Female	Widow/Widower	60	60-74	Yes			3	1-May
9/20/2019	42	1	Siaya				Male	Widow/Widower	75	74 +	Yes			1	1-May
9/25/2019	3	2	Makueni	Makindu	Ngumo	Yikisemei	Male	Married	71	60-74	Yes			2	1-May	No
9/25/2019	6	2	Makueni	Kibwezi West	Ngumo	Kiambani	Female	Married	70	60-74	No	Wife		7	6-Oct	Yes
9/25/2019	9	2	Makueni	Kibwezi West	Ngumo	Yiaituni	Female	Married	45	45-59	No	Wife		5	1-May	No
9/25/2019	12	2	Makueni	Kibwezi West	Ngumo	Kausa	Male	Married	45	45-59	Yes			6	6-Oct	No
9/25/2019	15	2	Makueni	Kibwezi West	Ngumo	KwaKausa	Male	Married	52	45-59	No	Daughter/Son		5	1-May	No
9/25/2019	18	2	Makueni	Kibwezi West	Ngumo	Mwaani	Female	Married	55	45-59	Yes			3	1-May	No
9/25/2019	21	2	Makueni	Kibwezi West	Ngumo	Mwaani	Female	Widow/Widower	49	45-59	Yes			10	6-Oct	Yes
9/25/2019	25	2	Makueni	Kibwezi West	Ngumo	Mwaani	Female	Single	29	15-29	Yes			3	1-May	Yes
9/25/2019	28	2	Makueni	Kibwezi West	Ngumo	Itangini	Female	Married	53	45-59	No	Wife		4	1-May	Yes
9/25/2019	31	2	Makueni	Kibwezi West	Ngumo	Itangini	Female	Married	72	60-74	No	Wife		3	1-May	No
9/26/2019	34	2	Makueni	Kibwezi East	Ivingoni-Nzambani	Timboni	Female	Married	35	30-44	No	Wife		5	1-May	Yes
9/26/2019	37	2	Makueni	Kibwezi East	Ivingoni-Nzambani	Tswele	Female	Married	47	45-59	No	Wife		4	1-May	No
9/26/2019	41	2	Makueni	Kibwezi East	Ivingoni-Nzambani	Mukhuyu	Female	Widow/Widower	70	60-74	Yes			3	1-May	No
9/26/2019	44	2	Makueni	Kibwezi East	Ivingoni-Nzambani	Kiatinene	Female	Married	25	15-29	No	Wife		3	1-May	Yes
9/26/2019	47	2	Makueni	Kibwezi East	Ivingoni-Nzambani	Kiatinene	Female	Married	59	45-59	No	Wife		4	1-May	No
9/26/2019	50	2	Makueni	Kibwezi East	Ivingoni-Nzambani	Kivuthini	Female	Married	34	30-44	No	Wife		5	1-May	No
9/26/2019	53	2	Makueni	Kibwezi East	Ivingoni-Nzambani	Mitasyano	Male	Married	51	45-59	Yes			6	6-Oct	No
9/26/2019	56	2	Makueni	Kibwezi East	Ivingoni-Nzambani	Kikumuni	Male	Married	92	74 +	Yes			3	1-May	No
9/26/2019	59	2	Makueni	Kibwezi East	Ivingoni-Nzambani	Kikuyuni	Female	Married	29	15-29	No	Wife		3	1-May	Yes
9/26/2019	64	2	Makueni	Kibwezi East	Ivingoni-Nzambani	Kikumuni	Female	Married	32	30-44	No	Wife		3	1-May	Yes
9/27/2019	71	2	Makueni	Kibwezi East	Ivingoni-Nzambani	Manyatta	Female	Married	40	30-44	Yes			6	6-Oct	No
9/27/2019	74	2	Makueni	Kibwezi East	Ivingoni-Nzambani	Manyatta	Male	Widow/Widower	62	60-74	Yes			2	1-May	No
9/27/2019	77	2	Makueni	Kibwezi East	Ivingoni-Nzambani	Yimbuyu	Female	Married	40	30-44	Yes			4	1-May	Yes
9/27/2019	83	2	Makueni	Kibwezi East	Ivingoni-Nzambani	Yimbuyu	Female	Married	51	45-59	No	Wife		5	1-May	No
9/27/2019	86	2	Makueni	Kibwezi East	Ivingoni-Nzambani	Kiembeni	Male	Married	71	60-74	Yes			7	6-Oct	Yes
9/25/2019	1	2	Makueni	Kibwezi West	Ngumo	Yikisemei	Male	Widow/Widower	65	60-74	Yes			7	6-Oct	No
9/25/2019	5	2	Makueni	Kibwezi West	Ngumo	Kiambani	Male	Married	60	60-74	Yes			11	11 +	Yes
9/25/2019	8	2	Makueni	Kibwezi West	Ngumo	Yiaituni	Male	Married	45	45-59	Yes			7	6-Oct	No
9/25/2019	11	2	Makueni	Kibwezi West	Ngumo	Kausa	Male	Married	63	60-74	Yes			5	1-May	No
9/25/2019	16	2	Makueni	Kibwezi West	Ngumo	Mwaani	Female	Married	56	45-59	No	Wife		7	6-Oct	Yes
9/25/2019	19	2	Makueni	Kibwezi West	Ngumo	Mwaani	Female	Married	52	45-59	No	Wife		6	6-Oct	Yes
9/25/2019	23	2	Makueni	Kibwezi West	Ngumo	Mwaani	Male	Married	64	60-74	Yes			11	11 +	Yes
9/25/2019	25	2	Makueni	Kibwezi West	Ngumo	Nguuswini	Male	Married	69	60-74	Yes			6	6-Oct	No
9/25/2019	25	2	Makueni	Kibwezi West	Ngumo	Itangini	Female	Married	46	45-59	No	Wife		8	6-Oct	Yes
9/26/2019	32	2	Makueni	Kibwezi East	Ivingoni-Nzambani	Makokani	Male	Married	52	45-59	Yes			6	6-Oct	No
-2.5849302	38.0078396	894.7000122	5	Yes	No	Yes	No	No	Yes	Yes	Yes	No	Yes	Yes	No	No	No	No	No	Yes	No	No	Yes	No	No	Yes	No	No	No	No										Male	Married	45-59	Secondary/A-level	farm worker	6-Oct		Not Satisfied	Cement	Cement block
9/26/2019	35	2	Makueni	Kibwezi East	Ivingoni-Nzambani	Makokani	Male	Married	90	74 +	Yes			6	6-Oct	No
9/26/2019	38	2	Makueni	Kibwezi East	Ivingoni-Nzambani	Makokani	Female	Single	48	45-59	No	Daughter/Son		6	6-Oct	No
9/26/2019	41	2	Makueni	Kibwezi East	Ivingoni-Nzambani	Komboyoo	Female	Married	54	45-59	Yes			7	6-Oct	Yes
9/26/2019	44	2	Makueni	Kibwezi East	Ivingoni-Nzambani	Komboyoo	Female	Married	45	45-59	No	Wife		4	1-May	Yes
9/26/2019	47	2	Makueni	Kibwezi East	Ivingoni-Nzambani	Komboyoo	Female	Married	86	74 +	No	Wife		4	1-May	No
9/26/2019	50	2	Makueni	Kibwezi East	Ivingoni-Nzambani	Mwanyani	Female	Married	22	15-29	No	Grand parent		7	6-Oct	Yes
9/26/2019	50	2	Makueni	Kibwezi East	Ivingoni-Nzambani	Mwanyani	Male	Married	51	45-59	Yes			2	1-May	No
9/26/2019	53	2	Makueni	Kibwezi East	Ivingoni-Nzambani	Mwanyani	Male	Married	73	60-74	Yes			4	1-May	No
9/26/2019	53	2	Makueni	Kibwezi West	Ivingoni-Nzambani	Kivuthini	Male	Married	73	60-74	Yes			4	1-May	No
9/26/2019	56	2	Makueni	Kibwezi East	Ivingoni-Nzambani	Kivuthini	Female	Married	57	45-59	No	Wife		7	6-Oct	Yes
9/26/2019	59	2	Makueni	Kibwezi East	Ivingoni-Nzambani	Kivuthini	Male	Married	61	60-74	Yes			6	6-Oct	No
9/26/2019	59	2	Makueni	Kibwezi East	Ivingoni-Nzambani	Ndivuni	Female	Widow/Widower	83	74 +	Yes			10	6-Oct	Yes
9/26/2019	62	2	Makueni	Kibwezi East	Ivingoni-Nzambani	Ndivuni	Female	Widow/Widower	70	60-74	Yes			9	6-Oct	Yes
9/26/2019	65	2	Makueni	Kibwezi East	Ivingoni-Nzambani	Ndivuni	Female	Married	42	30-44	No	Wife		7	6-Oct	No
9/27/2019	68	2	Makueni	Kibwezi East	Ivingoni-Nzambani	Mbulutini	Female	Married	95	74 +	No	Wife		7	6-Oct	Yes
9/27/2019	71	2	Makueni	Kibwezi East	Ivingoni-Nzambani	Mbulutini	Male	Married	49	45-59	Yes			4	1-May	Yes
9/27/2019	64	2	Makueni	Kibwezi East	Ivingoni-Nzambani	Mbulutini	Female	Married	56	45-59	No	Wife		7	6-Oct	Yes
9/27/2019	74	2	Makueni	Kibwezi East	Ivingoni-Nzambani	Iiani	Female	Single	71	60-74	No	Daughter/Son		9	6-Oct	Yes
9/27/2019	77	2	Makueni	Kibwezi East	Ivingoni-Nzambani	Iiani	Male	Married	71	60-74	Yes			10	6-Oct	Yes
9/27/2019	77	2	Makueni	Kibwezi East	Ivingoni-Nzambani	Iiani	Male	Married	54	45-59	Yes			8	6-Oct	Yes
9/27/2019	80	2	Makueni	Kibwezi East	Ivingoni-Nzambani	Kithayoni	Female	Married	30	30-44	No	Wife		3	1-May	No
9/27/2019	83	2	Makueni	Kibwezi East	Ivingoni-Nzambani	Kithayoni	Female	Married	50	45-59	No	Wife		6	6-Oct	No
9/27/2019	86	2	Makueni	Kibwezi East	Ivingoni-Nzambani	Kithayoni	Female	Married	50	45-59	Yes			8	6-Oct	Yes
9/27/2019	86	2	Makueni	Kibwezi East	Ivingoni-Nzambani	Kavingoni	Female	Married	45	45-59	Yes			1	1-May	No
9/27/2019	89	2	Makueni	Kibwezi East	Ivingoni-Nzambani	Kavingoni	Male	Married	50	45-59	Yes			3	1-May	No
9/27/2019	89	2	Makueni	Kibwezi East	Ivingoni-Nzambani	Kavingoni	Female	Married	46	45-59	Yes			4	1-May	Yes
9/25/2019	1	2	Makueni	Kibwezi West	Ngumo	Yikisemei	Female	Married	48	45-59	No	Wife		13	11 +	No
9/25/2019	1	2	Makueni	Kibwezi West	Ngumo	Kiambani	Male	Married	44	30-44	Yes			6	6-Oct	Yes
9/25/2019	1	2	Makueni	Kibwezi West	Ngumo	Yiaituni	Female	Married	40	30-44	No	Wife		6	6-Oct	No
9/25/2019	1	2	Makueni	Kibwezi West	Ngumo	Katangini	Male	Married	67	60-74	Yes			6	6-Oct	No
9/25/2019	1	2	Makueni	Kibwezi West	Ngumo	Ndivuni	Female	Married	49	45-59	No	Wife		6	6-Oct	Yes
9/25/2019	1	2	Makueni	Kibwezi West	Ngumo	Ndivuni	Female	Married	54	45-59	No	Wife		2	1-May	No
9/25/2019	1	2	Makueni	Kibwezi West	Ngumo	Ndivuni	Female	Widow/Widower	52	45-59	Yes			3	1-May	No
9/25/2019	1	2	Makueni	Kibwezi West	Ngumo	Kathekani	Female	Married	45	45-59	Yes			3	1-May	No
9/25/2019	1	2	Makueni	Kibwezi West	Ngumo	Kathekani	Female	Widow/Widower	51	45-59	Yes			6	6-Oct	Yes
9/26/2019	1	2	Makueni	Kibwezi East	Ivingoni-Nzambani	Timboni	Female	Divorced	30	30-44	Yes			3	1-May	No
9/26/2019	1	2	Makueni	Kibwezi East	Ivingoni-Nzambani	Mikuyuni	Female	Married	45	45-59	No	Wife		4	1-May	No
9/26/2019	1	2	Makueni	Kibwezi East	Ivingoni-Nzambani	Mikuyuni	Female	Married	78	74 +	No	Wife		3	1-May	Yes
9/26/2019	1	2	Makueni	Kibwezi East	Ivingoni-Nzambani	Kiatini	Female	Widow/Widower	90	74 +	Yes			3	1-May	No
9/26/2019	1	2	Makueni	Kibwezi East	Ivingoni-Nzambani	Kiatini	Male	Married	30	30-44	Yes			4	1-May	Yes
9/26/2019	1	2	Makueni	Kibwezi East	Ivingoni-Nzambani	Kivuthini	Male	Married	67	60-74	Yes			9	6-Oct	No
9/26/2019	1	2	Makueni	Kibwezi East	Ivingoni-Nzambani	Kivuthini	Female	Married	48	45-59	No	Wife		8	6-Oct	No
9/26/2019	1	2	Makueni	Kibwezi East	Ivingoni-Nzambani	Mwitasyano	Female	Married	54	45-59	No	Wife		3	1-May	No
9/26/2019	1	2	Makueni	Kibwezi East	Ivingoni-Nzambani	Mwitasyano	Female	Married	63	60-74	No	Wife		5	1-May	Yes
9/26/2019	1	2	Makueni	Kibwezi East	Ivingoni-Nzambani	Kikumuni	Female	Married	60	60-74	No	Wife		2	1-May	No
9/27/2019	1	2	Makueni	Kibwezi West	Ivingoni-Nzambani	Manyatta	Female	Married	55	45-59	No	Wife		3	1-May	No
9/27/2019	1	2	Makueni	Kibwezi East	Ivingoni-Nzambani	Manyatta	Male	Married	67	60-74	Yes			6	6-Oct	Yes
9/27/2019	1	2	Makueni	Kibwezi East	Ivingoni-Nzambani	Yimbuyu	Female	Married	30	30-44	No	Wife		3	1-May	Yes
9/27/2019	1	2	Makueni	Kibwezi East	Ivingoni-Nzambani	Kiembeni	Male	Widow/Widower	68	60-74	Yes			3	1-May	No
9/27/2019	1	2	Makueni	Kibwezi East	Ivingoni-Nzambani	Kiembeni	Female	Widow/Widower	50	45-59	No	Other	Mother	6	6-Oct	No
10/7/2019	1	2	Makueni	Kibwezi East	Ivingoni-Nzambani	Kalikoni	Female	Married	52	45-59	No	Wife		6	6-Oct	No
10/7/2019	1	2	Makueni	Kibwezi East	Ivingoni-Nzambani	Kalikoni	Male	Married	57	45-59	Yes			6	6-Oct	No
10/7/2019	1	2	Makueni	Kibwezi East	Ivingoni-Nzambani	Kalikoni	Female	Married	50	45-59	No	Wife		5	1-May	Yes
10/7/2019	1	2	Makueni	Kibwezi East	Ivingoni-Nzambani	Kikwasuni	Female	Married	64	60-74	No	Wife		9	6-Oct	No
10/7/2019	1	2	Makueni	Kibwezi East	Ivingoni-Nzambani	Kikwasuni	Female	Married	52	45-59	No	Wife		9	6-Oct	No
10/7/2019	1	2	Makueni	Kibwezi East	Ivingoni-Nzambani	Matuvalini	Female	Widow/Widower	72	60-74	Yes			3	1-May	No
10/7/2019	1	2	Makueni	Kibwezi East	Ivingoni-Nzambani	Wikililie B	Female	Widow/Widower	80	74 +	No	Daughter/Son		9	6-Oct	Yes
10/7/2019	1	2	Makueni	Kibwezi East	Ivingoni-Nzambani	Wikililie A	Female	Widow/Widower	81	74 +	Yes			7	6-Oct	No
10/8/2019	1	2	Makueni	Kibwezi East	Ivingoni-Nzambani	Califonia	Female	Married	73	60-74	Yes			3	1-May	No
10/8/2019	1	2	Makueni	Kibwezi East	Ivingoni-Nzambani	Califonia	Female	Married	46	45-59	Yes			6	6-Oct	Yes
10/8/2019	1	2	Makueni	Kibwezi East	Ivingoni-Nzambani	Mitamaiyu	Female	Married	95	74 +	No	Son-/Daughter-in-Law		6	6-Oct	No
10/8/2019	1	2	Makueni	Kibwezi East	Ivingoni-Nzambani	Makutano	Female	Widow/Widower	73	60-74	Yes			7	6-Oct	No
10/8/2019	1	2	Makueni	Kibwezi East	Ivingoni-Nzambani	Kiukuni	Female	Widow/Widower	80	74 +	Yes			2	1-May	No
10/8/2019	1	2	Makueni	Kibwezi East	Ivingoni-Nzambani	Kiukuni	Male	Married	60	60-74	No	Daughter/Son		3	1-May	No
10/8/2019	1	2	Makueni	Kibwezi East	Ivingoni-Nzambani	Makutano	Female	Married	82	74 +	No	Wife		4	1-May	No
10/8/2019	1	2	Makueni	Kibwezi East	Ivingoni-Nzambani	Makutano	Male	Married	70	60-74	No	Daughter/Son		3	1-May	No
10/8/2019	1	2	Makueni	Kibwezi East	Ivingoni-Nzambani	Nthawe	Female	Married	37	30-44	Yes			4	1-May	No
10/8/2019	1	2	Makueni	Kibwezi East	Ivingoni-Nzambani	Ukinyaini	Female	Married	28	15-29	No	Wife		6	6-Oct	No
10/9/2019	1	2	Makueni	Masongaleni	Uiini		Female	Married	62	60-74	No	Son-/Daughter-in-Law		6	6-Oct	Yes
10/9/2019	1	2	Makueni	Kibwezi East	Masongaleni	Kiuani B	Male	Married	48	45-59	Yes			5	1-May	No
10/9/2019	1	2	Makueni	Kibwezi East	Masongaleni	Kithuia	Male	Married	38	30-44	No	Other	Caretaker	1	1-May	No
10/9/2019	1	2	Makueni	Kibwezi East	Masongaleni	Kiuani B	Male	Married	40	30-44	Yes			1	1-May	No
10/9/2019	1	2	Makueni	Kibwezi East	Masongaleni	Kiuani B	Female	Married	62	60-74	No	Daughter/Son		9	6-Oct	Yes
10/10/2019	1	2	Makueni	Kibwezi East	Masongaleni	Kwamaluma	Male	Married	67	60-74	Yes			5	1-May	No
10/10/2019	1	2	Makueni	Kibwezi East	Masongaleni	Kwamaluma	Female	Divorced	72	60-74	Yes			1	1-May	No
10/10/2019	1	2	Makueni	Kibwezi East	Masongaleni	Kamulambani	Male	Married	48	45-59	Yes			3	1-May	No
10/10/2019	1	2	Makueni	Kibwezi East	Masongaleni	Likoni	Female	Married	60	60-74	No	Son-/Daughter-in-Law		5	1-May	Yes
10/10/2019	1	2	Makueni	Kibwezi East	Masongaleni	Likoni	Male	Married	55	45-59	Yes			3	1-May	No
10/10/2019	1	2	Makueni	Kibwezi East	Masongaleni	Kilulini	Male	Married	70	60-74	Yes			2	1-May	No
10/10/2019	1	2	Makueni	Kibwezi East	Masongaleni	Iiani	Female	Married	25	15-29	No	Wife		7	6-Oct	Yes
10/10/2019	1	2	Makueni	Kibwezi East	Masongaleni	Iiani	Female	Married	40	30-44	No	Wife		4	1-May	No
10/10/2019	1	2	Makueni	Kibwezi East	Masongaleni	Kiimani B	Female	Separated	33	30-44	Yes			5	1-May	No
10/10/2019	1	2	Makueni	Kibwezi East	Masongaleni	Kiimani B	Female	Married	65	60-74	No	Daughter/Son		5	1-May	Yes
10/10/2019	1	2	Makueni	Kibwezi East	Masongaleni	Muliluni	Female	Widow/Widower	55	45-59	Yes			1	1-May	No
10/10/2019	1	2	Makueni	Kibwezi East	Masongaleni	Syaathi	Female	Widow/Widower	34	30-44	Yes			4	1-May	Yes
10/10/2019	1	2	Makueni	Kibwezi East	Masongaleni	Syaathi	Female	Married	35	30-44	No	Wife		4	1-May	Yes
10/11/2019	1	2	Makueni	Kibwezi East	Masongaleni	Yikivuthi	Female	Married	35	30-44	No	Wife		6	6-Oct	Yes
10/11/2019	1	2	Makueni	Kibwezi East	Masongaleni	Wandei	Female	Widow/Widower	63	60-74	No	Daughter/Son		4	1-May	No
10/11/2019	1	2	Makueni	Kibwezi East	Masongaleni	Wandei	Male	Married	32	30-44	Yes			4	1-May	Yes
10/11/2019	1	2	Makueni	Kibwezi East	Masongaleni	Thome	Male	Married	28	15-29	Yes			4	1-May	Yes
10/11/2019	1	2	Makueni	Kibwezi East	Masongaleni	Kati	Male	Married	69	60-74	Yes			3	1-May	No
10/11/2019	1	2	Makueni	Kibwezi East	Masongaleni	Kati	Female	Married	32	30-44	No	Wife		6	6-Oct	Yes
10/11/2019	1	2	Makueni	Kibwezi East	Masongaleni	Kati	Male	Married	46	45-59	Yes			4	1-May	No
10/7/2019	1	2	Makueni	Kibwezi East	Ivingoni-Nzambani	Kikwasuni	Female	Married	44	30-44	Yes			5	1-May	No
10/7/2019	2	2	Makueni	Kibwezi East	Ivingoni-Nzambani	Matuvalini	Male	Married	45	45-59	Yes			7	6-Oct	Yes
10/7/2019	3	2	Makueni	Kibwezi East	Ivingoni-Nzambani	Matuvalini	Female	Married	51	45-59	No	Wife		6	6-Oct	No
10/7/2019	4	2	Makueni	Kibwezi East	Ivingoni-Nzambani	Wikililie B	Male	Single	62	60-74	Yes			2	1-May	Yes
10/7/2019	5	2	Makueni	Kibwezi East	Ivingoni-Nzambani	Wikililie B	Male	Married	59	45-59	Yes			4	1-May	No
10/7/2019	6	2	Makueni	Kibwezi East	Ivingoni-Nzambani	Wikililie A	Female	Married	63	60-74	Yes			6	6-Oct	Yes
10/7/2019	7	2	Makueni	Kibwezi East	Ivingoni-Nzambani	Wikililie A	Female	Married	69	60-74	No	Daughter/Son		6	6-Oct	No
10/8/2019	8	2	Makueni	Kibwezi East	Ivingoni-Nzambani	Califonia	Female	Married	58	45-59	Yes			5	1-May	No
10/8/2019	9	2	Makueni	Kibwezi East	Ivingoni-Nzambani	Mitamaiyu	Female	Married	37	30-44	No	Wife		5	1-May	Yes
10/8/2019	10	2	Makueni	Kibwezi West	Ivingoni-Nzambani	Mitamaiyu	Female	Married	28	15-29	No	Wife		3	1-May	Yes
10/8/2019	11	2	Makueni	Kibwezi East	Ivingoni-Nzambani	Makutano	Female	Married	48	45-59	No	Wife		7	6-Oct	Yes
10/8/2019	12	2	Makueni	Kibwezi East	Ivingoni-Nzambani	Makutano	Female	Married	46	45-59	Yes			4	1-May	Yes
10/8/2019	13	2	Makueni	Kibwezi East	Ivingoni-Nzambani	Makutano	Female	Married	77	74 +	Yes			3	1-May	No
10/8/2019	14	2	Makueni	Kibwezi East	Ivingoni-Nzambani	Nthawe	Female	Married	72	60-74	No	Daughter/Son		5	1-May	No
10/8/2019	15	2	Makueni	Kibwezi East	Ivingoni-Nzambani	Nthawe	Male	Married	78	74 +	No	Wife		3	1-May	No
10/8/2019	16	2	Makueni	Kibwezi East	Ivingoni-Nzambani	Ukinyaini	Male	Married	48	45-59	Yes			9	6-Oct	Yes
10/8/2019	17	2	Makueni	Kibwezi East	Ivingoni-Nzambani	Ukinyaini	Female	Married	41	30-44	Yes			5	1-May	No
10/9/2019	19	2	Makueni	Kibwezi East	Masongaleni	Uiini	Male	Married	50	45-59	Yes			3	1-May	No
10/9/2019	20	2	Makueni	Kibwezi East	Masongaleni	Uiini	Female	Married	64	60-74	No	Wife		3	1-May	Yes
10/9/2019	21	2	Makueni	Kibwezi East	Masongaleni	Kithuia	Female	Single	53	45-59	Yes			7	6-Oct	Yes
10/9/2019	22	2	Makueni	Kibwezi East	Masongaleni	Kithuia	Female	Married	71	60-74	Yes			9	6-Oct	No
10/9/2019	23	2	Makueni	Kibwezi East	Masongaleni	Muliluni	Female	Married	67	60-74	Yes			4	1-May	No
10/9/2019	24	2	Makueni	Kibwezi East	Masongaleni	Muliluni	Female	Married	52	45-59	No	Wife		3	1-May	No
10/10/2019	25	2	Makueni	Kibwezi East	Masongaleni	Kwamaluma	Female	Married	49	45-59	No	Wife		4	1-May	No
10/10/2019	26	2	Makueni	Kibwezi East	Masongaleni	Kamulambani	Male	Married	43	30-44	Yes			3	1-May	No
10/10/2019	27	2	Makueni	Kibwezi East	Masongaleni	Kamulambani	Male	Married	46	45-59	No	Wife		6	6-Oct	No
10/10/2019	28	2	Makueni	Kibwezi East	Masongaleni	Likoni	Male	Married	40	30-44	Yes			8	6-Oct	Yes
10/10/2019	29	2	Makueni	Kibwezi East	Masongaleni	Kithiiani	Female	Widow/Widower	52	45-59	Yes			5	1-May	Yes
10/10/2019	30	2	Makueni	Kibwezi East	Masongaleni	Kilulini	Female	Married	55	45-59	No	Wife		6	6-Oct	No
10/10/2019	31	2	Makueni	Kibwezi East	Masongaleni	Kilulini	Female	Married	71	60-74	Yes			2	1-May	No
10/10/2019	32	2	Makueni	Kibwezi East	Masongaleni	Iiani	Female	Married	60	60-74	Yes			3	1-May	No
10/10/2019	33	2	Makueni	Kibwezi West	Masongaleni	Kimani b	Female	Married	61	60-74	Yes			3	1-May	No
10/10/2019	34	2	Makueni	Kibwezi East	Masongaleni	Muliluni	Female	Married	35	30-44	No	Wife		3	1-May	Yes
10/10/2019	35	2	Makueni	Kibwezi East	Masongaleni	Muliluni	Male	Married	52	45-59	Yes			4	1-May	No
10/10/2019	36	2	Makueni	Kibwezi East	Masongaleni	Syaathi	Female	Married	66	60-74	Yes			3	1-May	Yes
10/11/2019	37	2	Makueni	Kibwezi East	Masongaleni	Yikivuthi	Male	Married	52	45-59	No	Son-/Daughter-in-Law		7	6-Oct	No
10/11/2019	38	2	Makueni	Kibwezi East	Masongaleni	Yikivuthi	Female	Married	71	60-74	No	Wife		3	1-May	Yes
10/11/2019	39	2	Makueni	Kibwezi East	Masongaleni	Wandei	Male	Married	40	30-44	Yes			4	1-May	No
10/11/2019	39	2	Makueni	Kibwezi East	Kibwezi	Wandei	Male	Married	49	45-59	Yes			6	6-Oct	No
10/11/2019	40	2	Makueni	Kibwezi East	Masongaleni	Thome	Female	Married	56	45-59	No	Wife		7	6-Oct	Yes
10/11/2019	41	2	Makueni	Kibwezi East	Masongaleni	Kati	Male	Married	52	45-59	Yes			9	6-Oct	No
10/11/2019	42	2	Makueni	Kibwezi East	Masongaleni	Kati	Male	Married	50	45-59	Yes			6	6-Oct	No
10/11/2019	44	2	Makueni	Kibwezi East	Masongaleni	Kati	Male	Married	40	30-44	No	Wife		5	1-May	No
10/11/2019	45	2	Makueni	Kibwezi East	Masongaleni	Kati	Male	Married	75	74 +	Yes			1	1-May	No
10/8/2019	1	2	Siaya	Gem	North Gem	Gogo Mundhera	Male	Separated	35	30-44	Yes			1	1-May	No
0.092361667	34.42261167	1406.7	4.9	Yes	Yes	Yes	No	No	Yes	Yes	Yes	Yes	Yes	Yes	Yes	No	No	No	No	Yes	Yes	No	No	No	No	No	No	No	No	No										Male	Separated	30-44	Secondary/A-level	Trader/hawker/vender	1-May		Not Satisfied	Cement	Dung/mud
10/8/2019	1	2	Siaya	Gem	North Gem	Muranda	Male	Married	62	60-74	Yes			2	1-May	No
10/8/2019	2	2	Siaya	Gem	North Gem	Gogo Mundhera	Female	Widow/Widower	56	45-59	Yes			2	1-May	No
10/8/2019	1	2	Kakamega	Likuyani	Kongoni	Nangili Township	Female	Married	34	30-44	No	Wife		4	1-May	No
10/8/2019	3	2	Siaya	Gem	North Gem	Gogo Mundhera	Male	Separated	45	45-59	Yes			2	1-May	No
10/8/2019	2	2	Siaya	Gem	North Gem	Muranda	Male	Married	71	60-74	Yes			3	1-May	No
10/8/2019	4	2	Siaya	Gem	North Gem	Gogo Mundhera	Female	Married	59	45-59	No	Wife		2	1-May	No
10/8/2019	2	2	Kakamega	Likuyani	Kongoni	Nangili Township	Male	Married	79	74 +	Yes			7	6-Oct	No
10/8/2019	3	2	Kakamega	Likuyani	Kongoni	Nangili Township	Female	Married	32	30-44	No	Wife		4	1-May	No
10/8/2019	3	2	Siaya	Gem	North Gem	Muranda	Male	Married	63	60-74	Yes			4	1-May	No
10/8/2019	1	2	Siaya	Gem	North Gem	Nyando	Female	Married	36	30-44	No	Wife		10	6-Oct	Yes
10/8/2019	1	2	Kakamega	Likuyani	Kongoni	Nangili Rural	Female	Widow/Widower	40	30-44	Yes			4	1-May	Yes
10/8/2019	4	2	Siaya	Gem	North Gem	Muranda	Female	Married	61	60-74	Yes			6	6-Oct	No
10/8/2019	2	2	Siaya	Gem	North Gem	Nyando	Female	Widow/Widower	60	60-74	Yes			2	1-May	No
10/8/2019	2	2	Kakamega	Likuyani	Kongoni	Nangili Rural	Female	Married	40	30-44	No	Wife		6	6-Oct	Yes
10/8/2019	3	2	Siaya	Gem	North Gem	Nyando	Male	Married	68	60-74	Yes			2	1-May	No
10/8/2019	3	2	Kakamega	Likuyani	Kongoni	Nangili Rural	Female	Married	55	45-59	No	Son-/Daughter-in-Law		7	6-Oct	Yes
10/8/2019	4	2	Siaya	Gem	North Gem	Usula A	Female	Widow/Widower	53	45-59	Yes			2	1-May	No
10/8/2019	1	2	Kakamega	Likuyani	Kongoni	Kongoni	Female	Divorced	66	60-74	Yes			3	1-May	No
10/8/2019	2	2	Kakamega	Likuyani	Kongoni	Kongoni	Female	Married	55	45-59	No	Wife		4	1-May	No
10/8/2019	3	2	Kakamega	Likuyani	Kongoni	Kongoni	Female	Married	42	30-44	Yes			6	6-Oct	No
10/9/2019	1	2	Kakamega	Lugari	Lwandeti	Mutenyo	Female	Married	32	30-44	No	Wife		4	1-May	Yes
10/9/2019	2	2	Kakamega	Lugari	Lwandeti	Mutenyo	Female	Married	30	30-44	No	Wife		3	1-May	Yes
10/9/2019	3	2	Kakamega	Lugari	Lwandeti	Mutenyo	Female	Married	50	45-59	No	Wife		10	6-Oct	Yes
10/9/2019	1	2	Kakamega	Lugari	Lwandeti	Lunywenywe	Male	Single	69	60-74	No	Daughter/Son		7	6-Oct	Yes
10/9/2019	2	2	Kakamega	Lugari	Lwandeti	Lunywenywe	Female	Married	60	60-74	No	Wife		6	6-Oct	Yes
10/9/2019	1	2	Siaya	Bondo	West Yimbo	Mitundu C	Male	Married	38	30-44	Yes			6	6-Oct	Yes
10/9/2019	2	2	Siaya	Bondo	West Yimbo	Sika Beach	Male	Married	38	30-44	Yes			1	1-May	No
10/9/2019	2	2	Siaya	Bondo	West Yimbo	Mitundu C	Female	Widow/Widower	55	45-59	Yes			4	1-May	No
10/9/2019	3	2	Kakamega	Lugari	Lwandeti	Lunywenywe	Female	Married	75	74 +	No	Son-/Daughter-in-Law		4	1-May	Yes
10/9/2019	2	2	Siaya	Bondo	West Yimbo	Mahanga S.W	Female	Married	25	15-29	No	Wife		6	6-Oct	Yes
10/9/2019	3	2	Siaya	Bondo	West Yimbo	Mitundu C	Female	Widow/Widower	73	60-74	No	Daughter/Son		1	1-May	No
10/9/2019	4	2	Siaya	Bondo	West Yimbo	Mitundu C	Male	Married	35	30-44	Yes			2	1-May	No
10/9/2019	3	2	Siaya	Bondo	West Yimbo	Mahanga S.W	Female	Married	42	30-44	No	Wife		5	1-May	No
10/9/2019	1	2	Siaya	Bondo	West Yimbo	Mitundu B	Male	Married	42	30-44	Yes			6	6-Oct	Yes
10/9/2019	1	2	Kakamega	Lugari	Lwandeti	Mayoyo	Female	Married	25	15-29	No	Wife		3	1-May	Yes
10/9/2019	4	2	Siaya	Bondo	West Yimbo	Mahanga S.W	Female	Married	37	30-44	No	Wife		7	6-Oct	Yes
10/9/2019	2	2	Siaya	Bondo	West Yimbo	Mitundu B	Female	Married	59	45-59	Yes			6	6-Oct	Yes
10/9/2019	2	2	Kakamega	Lugari	Lwandeti	Mayoyo	Female	Widow/Widower	73	60-74	Yes			4	1-May	No
10/9/2019	3	2	Siaya	Bondo	West Yimbo	Mitundu B	Female	Married	35	30-44	No	Wife		7	6-Oct	Yes
10/9/2019	3	2	Kakamega	Lugari	Lwandeti	Mayoyo	Female	Married	52	45-59	No	Wife		10	6-Oct	Yes
10/9/2019	4	2	Siaya	Bondo	West Yimbo	Mitundu B	Female	Married	30	30-44	No	Wife		7	6-Oct	Yes
10/9/2019	1	2	Siaya	Bondo	West Yimbo	Sika Beach	Male	Married	39	30-44	Yes			5	1-May	No
10/9/2019	1	2	Kakamega	Lugari	Lwandeti	Mawa	Male	Married	40	30-44	Yes			5	1-May	Yes
10/9/2019	4	2	Siaya	Bondo	West Yimbo	Sika Beach	Female	Married	35	30-44	No	Wife		5	1-May	Yes
10/9/2019	2	2	Siaya	Bondo	West Yimbo	Sika Beach	Male	Married	26	15-29	Yes			4	1-May	Yes
10/9/2019	2	2	Siaya	Bondo	West Yimbo	Sika Beach	Female	Married	30	30-44	No	Wife		4	1-May	Yes
10/9/2019	2	2	Kakamega	Lugari	Lwandeti	Mawa	Male	Married	39	30-44	Yes			7	6-Oct	No
10/9/2019	3	2	Kakamega	Lugari	Lwandeti	Mawa	Male	Married	35	30-44	Yes			6	6-Oct	Yes
10/11/2019	1	2	Siaya	Ugenya	West Ugenya	Uhembe A	Female	Married	38	30-44	Yes			4	1-May	No
10/11/2019	2	2	Siaya	Ugenya	West Ugenya	Uhembe A	Female	Widow/Widower	90	74 +	Yes			1	1-May	No
10/11/2019	3	2	Siaya	Ugenya	West Ugenya	Uhembe A	Female	Married	60	60-74	No	Wife		3	1-May	No
10/11/2019	4	2	Siaya	Ugenya	West Ugenya	Uhembe A	Female	Married	31	30-44	No	Wife		4	1-May	Yes
10/11/2019	1	2	Siaya	Ugenya	West Ugenya	Uhembe B	Female	Widow/Widower	74	60-74	Yes			1	1-May	No
10/11/2019	2	2	Siaya	Ugenya	West Ugenya	Uhembe B	Male	Married	65	60-74	Yes			6	6-Oct	Yes
10/11/2019	1	2	Siaya	Ugenya	West Ugenya	Bondeni A	Male	Single	46	45-59	Yes			10	6-Oct	Yes
10/11/2019	3	2	Siaya	Ugenya	West Ugenya	Uhembe B	Female	Married	28	15-29	No	Wife		7	6-Oct	Yes
10/11/2019	1	2	Kakamega	Malava	East Kabras	Mkhonje A	Female	Married	77	74 +	No	Wife		4	1-May	Yes
10/11/2019	2	2	Siaya	Ugenya	West Ugenya	Bondeni A	Female	Married	21	15-29	No	Wife		6	6-Oct	Yes
10/11/2019	4	2	Siaya	Ugenya	West Ugenya	Uhembe B	Male	Married	39	30-44	Yes			8	6-Oct	Yes
10/11/2019	2	2	Kakamega	Malava	East Kabras	Mkhonje A	Female	Married	28	15-29	No	Wife		3	1-May	Yes
10/11/2019	3	2	Siaya	Ugenya	West Ugenya	Bondeni A	Female	Married	60	60-74	No	Wife		3	1-May	No
10/11/2019	1	2	Siaya	Ugenya	West Ugenya	Uyundo B	Female	Married	40	30-44	No	Wife		5	1-May	Yes
10/11/2019	2	2	Siaya	Ugenya	West Ugenya	Uyundo B	Female	Married	49	45-59	No	Wife		2	1-May	No
10/11/2019	3	2	Kakamega	Malava	East Kabras	Mkhonje A	Female	Married	72	60-74	No	Son-/Daughter-in-Law		2	1-May	No
10/11/2019	3	2	Siaya	Ugenya	West Ugenya	Uyundo A	Female	Widow/Widower	63	60-74	Yes			4	1-May	No
10/11/2019	4	2	Siaya	Ugenya	West Ugenya	Bondeni A	Female	Married	66	60-74	No	Wife		4	1-May	No
10/11/2019	1	2	Kakamega	Malava	East Kabras	Nangurunya A	Female	Married	55	45-59	No	Wife		4	1-May	No
10/11/2019	4	2	Siaya	Ugenya	West Ugenya	Uyundo A	Male	Married	59	45-59	Yes			5	1-May	Yes
10/11/2019	2	2	Siaya	Ugenya	West Ugenya	Bondeni B	Male	Married	60	60-74	Yes			5	1-May	No
10/11/2019	2	2	Kakamega	Malava	East Kabras	Nangurunya A	Female	Divorced	55	45-59	Yes			5	1-May	No
10/11/2019	2	2	Siaya	Ugenya	West Ugenya	Bondeni B	Female	Married	23	15-29	No	Wife		4	1-May	Yes
10/11/2019	3	2	Kakamega	Malava	East Kabras	Nangurunya A	Female	Married	62	60-74	Yes			4	1-May	Yes
10/11/2019	3	2	Siaya	Ugenya	West Ugenya	Bondeni B	Female	Widow/Widower	61	60-74	No	Wife		5	1-May	No
10/11/2019	1	2	Kakamega	Malava	East Kabras	Mkhonje B	Female	Married	56	45-59	No	Wife		10	6-Oct	Yes
10/11/2019	4	2	Siaya	Ugenya	West Ugenya	Bondeni B	Female	Widow/Widower	69	60-74	No	Wife		6	6-Oct	Yes
10/11/2019	2	2	Kakamega	Malava	East Kabras	Mkhonje B	Female	Married	51	45-59	No	Wife		6	6-Oct	No
10/11/2019	3	2	Kakamega	Malava	East Kabras	Mkhonje B	Female	Married	52	45-59	No	Wife		3	1-May	No
10/11/2019	1	2	Kakamega	Malava	East Kabras	Nangurunya B	Female	Married	64	60-74	No	Wife		7	6-Oct	No
10/11/2019	1	2	Siaya	Ugenya	East Ugenya	Umer B	Female	Widow/Widower	45	45-59	Yes			6	6-Oct	No
10/11/2019	2	2	Siaya	Ugenya	East Ugenya	Umer B	Female	Married	45	45-59	No	Wife		6	6-Oct	Yes
10/11/2019	2	2	Kakamega	Malava	East Kabras	Nangurunya B	Male	Married	56	45-59	Yes			5	1-May	No
10/11/2019	2	2	Siaya	Ugenya	West Ugenya	Murumba B	Female	Married	29	15-29	No	Wife		4	1-May	No
10/11/2019	3	2	Siaya	Ugenya	East Ugenya	Umer B	Female	Married	51	45-59	No	Wife		5	1-May	No
10/11/2019	3	2	Kakamega	Malava	East Kabras	Nangurunya B	Female	Widow/Widower	70	60-74	Yes			3	1-May	No
10/11/2019	4	2	Siaya	Ugenya	East Ugenya	Umer B	Male	Married	45	45-59	Yes			3	1-May	Yes
10/11/2019	1	2	Kakamega	Malava	East Kabras	Bangurunya	Female	Married	60	60-74	No	Wife		6	6-Oct	Yes
10/11/2019	2	2	Kakamega	Malava	East Kabras	Nangurunya C	Female	Married	60	60-74	No	Wife		5	1-May	No
10/11/2019	2	2	Siaya	Ugenya	West Ugenya	Murumba C	Female	Married	45	45-59	No	Wife		7	6-Oct	Yes
10/11/2019	3	2	Kakamega	Malava	East Kabras	Nangurunya C	Female	Married	58	45-59	No	Wife		3	1-May	No
[truncated: 243 more columns]
